# Supplementary material for: Support vector data description with kernel density estimation (SVDD-KDE) control chart for network intrusion monitoring
Source: Sci Rep. 2023 Nov 6;13:19149. doi: 10.1038/s41598-023-46719-3 (PMC10628185; doi:10.1038/s41598-023-46719-3)
Supplement: Supplementary file 1 — Supplementary Information. [file 41598_2023_46719_MOESM1_ESM.csv]

duration	protocol_type	service	flag	src_bytes	dst_bytes	land	wrong_fragment	urgent	hot	num_failed_logins	logged_in	num_compromised	root_shell	su_attempted	num_root	num_file_creations	num_shells	num_access_files	num_outbound_cmds	is_host_login	is_guest_login	count	srv_count	serror_rate	srv_serror_rate	rerror_rate	srv_rerror_rate	same_srv_rate	diff_srv_rate	srv_diff_host_rate	dst_host_count	dst_host_srv_count	dst_host_same_srv_rate	dst_host_diff_srv_rate	dst_host_same_src_port_rate	dst_host_srv_diff_host_rate	dst_host_serror_rate	dst_host_srv_serror_rate	dst_host_rerror_rate	dst_host_srv_rerror_rate	labels
0	tcp	ftp_data	SF	491	0	0	0	0	0	0	0	0	0	0	0	0	0	0	0	0	0	2	2	0	0	0	0	1	0	0	150	25	0.17	0.03	0.17	0	0	0	0.05	0	normal
0	udp	other	SF	146	0	0	0	0	0	0	0	0	0	0	0	0	0	0	0	0	0	13	1	0	0	0	0	0.08	0.15	0	255	1	0	0.6	0.88	0	0	0	0	0	normal
0	tcp	private	S0	0	0	0	0	0	0	0	0	0	0	0	0	0	0	0	0	0	0	123	6	1	1	0	0	0.05	0.07	0	255	26	0.1	0.05	0	0	1	1	0	0	neptune
0	tcp	http	SF	232	8153	0	0	0	0	0	1	0	0	0	0	0	0	0	0	0	0	5	5	0.2	0.2	0	0	1	0	0	30	255	1	0	0.03	0.04	0.03	0.01	0	0.01	normal
0	tcp	http	SF	199	420	0	0	0	0	0	1	0	0	0	0	0	0	0	0	0	0	30	32	0	0	0	0	1	0	0.09	255	255	1	0	0	0	0	0	0	0	normal
0	tcp	private	REJ	0	0	0	0	0	0	0	0	0	0	0	0	0	0	0	0	0	0	121	19	0	0	1	1	0.16	0.06	0	255	19	0.07	0.07	0	0	0	0	1	1	neptune
0	tcp	private	S0	0	0	0	0	0	0	0	0	0	0	0	0	0	0	0	0	0	0	166	9	1	1	0	0	0.05	0.06	0	255	9	0.04	0.05	0	0	1	1	0	0	neptune
0	tcp	private	S0	0	0	0	0	0	0	0	0	0	0	0	0	0	0	0	0	0	0	117	16	1	1	0	0	0.14	0.06	0	255	15	0.06	0.07	0	0	1	1	0	0	neptune
0	tcp	remote_job	S0	0	0	0	0	0	0	0	0	0	0	0	0	0	0	0	0	0	0	270	23	1	1	0	0	0.09	0.05	0	255	23	0.09	0.05	0	0	1	1	0	0	neptune
0	tcp	private	S0	0	0	0	0	0	0	0	0	0	0	0	0	0	0	0	0	0	0	133	8	1	1	0	0	0.06	0.06	0	255	13	0.05	0.06	0	0	1	1	0	0	neptune
0	tcp	private	REJ	0	0	0	0	0	0	0	0	0	0	0	0	0	0	0	0	0	0	205	12	0	0	1	1	0.06	0.06	0	255	12	0.05	0.07	0	0	0	0	1	1	neptune
0	tcp	private	S0	0	0	0	0	0	0	0	0	0	0	0	0	0	0	0	0	0	0	199	3	1	1	0	0	0.02	0.06	0	255	13	0.05	0.07	0	0	1	1	0	0	neptune
0	tcp	http	SF	287	2251	0	0	0	0	0	1	0	0	0	0	0	0	0	0	0	0	3	7	0	0	0	0	1	0	0.43	8	219	1	0	0.12	0.03	0	0	0	0	normal
0	tcp	ftp_data	SF	334	0	0	0	0	0	0	1	0	0	0	0	0	0	0	0	0	0	2	2	0	0	0	0	1	0	0	2	20	1	0	1	0.2	0	0	0	0	warezclient
0	tcp	name	S0	0	0	0	0	0	0	0	0	0	0	0	0	0	0	0	0	0	0	233	1	1	1	0	0	0	0.06	0	255	1	0	0.07	0	0	1	1	0	0	neptune
0	tcp	netbios_ns	S0	0	0	0	0	0	0	0	0	0	0	0	0	0	0	0	0	0	0	96	16	1	1	0	0	0.17	0.05	0	255	2	0.01	0.06	0	0	1	1	0	0	neptune
0	tcp	http	SF	300	13788	0	0	0	0	0	1	0	0	0	0	0	0	0	0	0	0	8	9	0	0.11	0	0	1	0	0.22	91	255	1	0	0.01	0.02	0	0	0	0	normal
0	icmp	eco_i	SF	18	0	0	0	0	0	0	0	0	0	0	0	0	0	0	0	0	0	1	1	0	0	0	0	1	0	0	1	16	1	0	1	1	0	0	0	0	ipsweep
0	tcp	http	SF	233	616	0	0	0	0	0	1	0	0	0	0	0	0	0	0	0	0	3	3	0	0	0	0	1	0	0	66	255	1	0	0.02	0.03	0	0	0.02	0	normal
0	tcp	http	SF	343	1178	0	0	0	0	0	1	0	0	0	0	0	0	0	0	0	0	9	10	0	0	0	0	1	0	0.2	157	255	1	0	0.01	0.04	0	0	0	0	normal
0	tcp	mtp	S0	0	0	0	0	0	0	0	0	0	0	0	0	0	0	0	0	0	0	223	23	1	1	0	0	0.1	0.05	0	255	23	0.09	0.05	0	0	1	1	0	0	neptune
0	tcp	private	S0	0	0	0	0	0	0	0	0	0	0	0	0	0	0	0	0	0	0	280	17	1	1	0	0	0.06	0.05	0	238	17	0.07	0.06	0	0	0.99	1	0	0	neptune
0	tcp	http	SF	253	11905	0	0	0	0	0	1	0	0	0	0	0	0	0	0	0	0	8	10	0	0	0	0	1	0	0.2	87	255	1	0	0.01	0.02	0	0	0	0	normal
5607	udp	other	SF	147	105	0	0	0	0	0	0	0	0	0	0	0	0	0	0	0	0	1	1	0	0	0	0	1	0	0	255	1	0	0.85	1	0	0	0	0	0	normal
0	tcp	mtp	S0	0	0	0	0	0	0	0	0	0	0	0	0	0	0	0	0	0	0	248	2	1	1	0	0	0.01	0.06	0	255	2	0.01	0.06	0	0	1	1	0	0	neptune
507	tcp	telnet	SF	437	14421	0	0	0	0	0	1	3	0	0	0	0	0	1	0	0	0	1	1	0	0	0	0	1	0	0	255	25	0.1	0.05	0	0	0.53	0	0.02	0.16	normal
0	tcp	private	S0	0	0	0	0	0	0	0	0	0	0	0	0	0	0	0	0	0	0	279	7	1	1	0	0	0.03	0.06	0	255	13	0.05	0.07	0	0	1	1	0	0	neptune
0	tcp	http	SF	227	6588	0	0	0	0	0	1	0	0	0	0	0	0	0	0	0	0	5	22	0	0	0	0	1	0	0.18	43	255	1	0	0.02	0.14	0	0	0.56	0.57	normal
0	tcp	http	SF	215	10499	0	0	0	0	0	1	0	0	0	0	0	0	0	0	0	0	14	14	0	0	0	0	1	0	0	255	255	1	0	0	0	0	0	0	0	normal
0	tcp	http	SF	241	1400	0	0	0	0	0	1	0	0	0	0	0	0	0	0	0	0	33	33	0	0	0.03	0.03	1	0	0	255	255	1	0	0	0	0	0	0	0	normal
0	icmp	eco_i	SF	8	0	0	0	0	0	0	0	0	0	0	0	0	0	0	0	0	0	1	12	0	0	0	0	1	0	1	1	53	1	0	1	0.51	0	0	0	0	ipsweep
0	tcp	finger	S0	0	0	0	0	0	0	0	0	0	0	0	0	0	0	0	0	0	0	57	16	1	1	0	0	0.28	0.07	0	255	59	0.23	0.04	0.01	0	1	1	0	0	neptune
0	tcp	http	SF	303	555	0	0	0	0	0	1	0	0	0	0	0	0	0	0	0	0	9	9	0	0	0	0	1	0	0	9	255	1	0	0.11	0.01	0	0	0	0	normal
0	tcp	private	REJ	0	0	0	0	0	0	0	0	0	0	0	0	0	0	0	0	0	0	2	1	0	0	1	1	0.5	1	0	255	1	0	0.31	0.28	0	0	0	0.29	1	portsweep
0	udp	domain_u	SF	45	45	0	0	0	0	0	0	0	0	0	0	0	0	0	0	0	0	181	181	0	0	0	0	1	0	0	255	250	0.98	0.01	0	0	0	0	0	0	normal
1	udp	private	SF	105	147	0	0	0	0	0	0	0	0	0	0	0	0	0	0	0	0	2	2	0	0	0	0	1	0	0	41	5	0.12	0.05	0.05	0	0	0	0	0	normal
0	udp	domain_u	SF	43	43	0	0	0	0	0	0	0	0	0	0	0	0	0	0	0	0	122	202	0	0	0	0	1	0	0.01	255	255	1	0	0.01	0	0	0	0	0	normal
0	tcp	supdup	S0	0	0	0	0	0	0	0	0	0	0	0	0	0	0	0	0	0	0	205	17	1	1	0	0	0.08	0.06	0	255	17	0.07	0.07	0	0	1	1	0	0	neptune
0	tcp	http	SF	324	2302	0	0	0	0	0	1	0	0	0	0	0	0	0	0	0	0	22	28	0	0	0	0	1	0	0.14	255	255	1	0	0	0	0	0	0	0	normal
0	tcp	uucp_path	S0	0	0	0	0	0	0	0	0	0	0	0	0	0	0	0	0	0	0	228	13	1	1	0	0	0.06	0.07	0	255	13	0.05	0.07	0	0	1	1	0	0	neptune
0	tcp	ftp_data	S0	0	0	0	0	0	0	0	0	0	0	0	0	0	0	0	0	0	0	50	11	1	1	0	0	0.22	0.08	0	255	63	0.25	0.02	0.01	0	1	1	0	0	neptune
0	tcp	Z39_50	S0	0	0	0	0	0	0	0	0	0	0	0	0	0	0	0	0	0	0	262	12	1	1	0	0	0.05	0.06	0	255	9	0.04	0.07	0	0	1	1	0	0	neptune
2	tcp	smtp	SF	1591	372	0	0	0	0	0	1	0	0	0	0	0	0	0	0	0	0	1	2	0	0	0	0	1	0	1	181	147	0.81	0.02	0.01	0	0	0	0	0	normal
9052	udp	other	SF	146	105	0	0	0	0	0	0	0	0	0	0	0	0	0	0	0	0	4	2	0	0	0	0	0.5	0.5	0	255	2	0.01	0.66	0.99	0	0	0	0	0	normal
0	tcp	http	SF	290	3006	0	0	0	0	0	1	0	0	0	0	0	0	0	0	0	0	11	11	0	0	0	0	1	0	0	255	255	1	0	0	0	0	0	0	0	normal
0	tcp	csnet_ns	S0	0	0	0	0	0	0	0	0	0	0	0	0	0	0	0	0	0	0	108	11	1	1	0	0	0.1	0.08	0	255	11	0.04	0.07	0	0	1	1	0	0	neptune
0	udp	private	SF	28	0	0	3	0	0	0	0	0	0	0	0	0	0	0	0	0	0	80	80	0	0	0	0	1	0	0	255	80	0.31	0.02	0.31	0	0	0	0	0	teardrop
0	tcp	http	SF	255	861	0	0	0	0	0	1	0	0	0	0	0	0	0	0	0	0	44	44	0.02	0.02	0	0	1	0	0	255	255	1	0	0	0	0	0	0	0	normal
0	tcp	ftp_data	SF	334	0	0	0	0	0	0	1	0	0	0	0	0	0	0	0	0	0	2	2	0	0	0	0	1	0	0	4	38	1	0	1	0.18	0	0	0	0	warezclient
0	tcp	ftp_data	S0	0	0	0	0	0	0	0	0	0	0	0	0	0	0	0	0	0	0	258	17	1	1	0	0	0.07	0.05	0	255	5	0.02	0.07	0	0	1	1	0	0	neptune
0	tcp	http	SF	302	498	0	0	0	0	0	1	0	0	0	0	0	0	0	0	0	0	10	10	0	0	0	0	1	0	0	131	255	1	0	0.01	0.04	0	0	0	0	normal
0	tcp	private	REJ	0	0	0	0	0	0	0	0	0	0	0	0	0	0	0	0	0	0	61	4	0	0	1	1	0.07	0.1	0	255	4	0.02	0.08	0	0	0	0	1	1	neptune
0	udp	private	SF	28	0	0	3	0	0	0	0	0	0	0	0	0	0	0	0	0	0	2	2	0	0	0	0	1	0	0	255	2	0.01	0.02	0.01	0	0	0	0.77	0	teardrop
0	tcp	http	SF	220	1398	0	0	0	0	0	1	0	0	0	0	0	0	0	0	0	0	26	42	0	0	0	0	1	0	0.05	26	255	1	0	0.04	0.03	0	0	0	0	normal
0	udp	domain_u	SF	43	69	0	0	0	0	0	0	0	0	0	0	0	0	0	0	0	0	120	120	0	0	0	0	1	0	0	255	245	0.96	0.01	0.01	0	0	0	0	0	normal
0	udp	domain_u	SF	44	133	0	0	0	0	0	0	0	0	0	0	0	0	0	0	0	0	73	75	0	0	0	0	1	0	0.03	122	212	0.88	0.02	0.88	0.01	0	0	0.08	0	normal
0	icmp	eco_i	SF	8	0	0	0	0	0	0	0	0	0	0	0	0	0	0	0	0	0	1	15	0	0	0	0	1	0	1	2	46	1	0	1	0.26	0	0	0	0	nmap
0	tcp	uucp	S0	0	0	0	0	0	0	0	0	0	0	0	0	0	0	0	0	0	0	135	9	1	1	0	0	0.07	0.06	0	255	11	0.04	0.07	0	0	1	1	0	0	neptune
0	tcp	finger	S0	0	0	0	0	0	0	0	0	0	0	0	0	0	0	0	0	0	0	24	12	1	1	0	0	0.5	0.08	0	255	59	0.23	0.04	0	0	1	1	0	0	neptune
0	udp	domain_u	SF	43	43	0	0	0	0	0	0	0	0	0	0	0	0	0	0	0	0	148	228	0	0	0	0	1	0	0.01	255	255	1	0	0.01	0	0	0	0	0	normal
0	tcp	ftp_data	SF	641	0	0	0	0	0	0	1	0	0	0	0	0	0	0	0	0	0	2	2	0	0	0	0	1	0	0	175	48	0.25	0.02	0.25	0.04	0	0	0	0	normal
0	tcp	private	REJ	0	0	0	0	0	0	0	0	0	0	0	0	0	0	0	0	0	0	206	4	0	0	1	1	0.02	0.06	0	255	4	0.02	0.08	0	0	0	0	1	1	neptune
0	tcp	private	REJ	0	0	0	0	0	0	0	0	0	0	0	0	0	0	0	0	0	0	175	1	0.1	0	0.89	1	0.01	1	0	255	1	0	0.84	0	0	0.07	0	0.62	1	satan
0	tcp	http	SF	310	2794	0	0	0	0	0	1	0	0	0	0	0	0	0	0	0	0	4	4	0	0	0	0	1	0	0	255	255	1	0	0	0	0	0	0	0	normal
0	tcp	private	REJ	0	0	0	0	0	0	0	0	0	0	0	0	0	0	0	0	0	0	63	10	0	0	1	1	0.16	0.08	0	255	10	0.04	0.07	0	0	0	0	1	1	neptune
0	tcp	smtp	SF	696	333	0	0	0	0	0	1	0	0	0	0	0	0	0	0	0	0	1	1	0	0	0	0	1	0	0	109	133	0.39	0.04	0.01	0.02	0	0	0	0	normal
0	tcp	netbios_dgm	RSTR	0	0	0	0	0	0	0	0	0	0	0	0	0	0	0	0	0	0	1	1	0	0	1	1	1	0	0	236	1	0	0.58	0.58	0	0	0	0.58	1	portsweep
0	tcp	http	S0	0	0	0	0	0	0	0	0	0	0	0	0	0	0	0	0	0	0	52	19	1	1	0	0	0.37	0.08	0	255	67	0.26	0.02	0	0	1	1	0	0	neptune
0	tcp	netbios_dgm	REJ	0	0	0	0	0	0	0	0	0	0	0	0	0	0	0	0	0	0	125	7	0	0	1	1	0.06	0.06	0	255	6	0.02	0.07	0	0	0	0	1	1	neptune
0	tcp	supdup	S0	0	0	0	0	0	0	0	0	0	0	0	0	0	0	0	0	0	0	168	21	1	1	0	0	0.12	0.06	0	255	21	0.08	0.06	0	0	1	1	0	0	neptune
0	tcp	http	SF	221	2878	0	0	0	0	0	1	0	0	0	0	0	0	0	0	0	0	1	1	0	0	0	0	1	0	0	21	58	1	0	0.05	0.03	0	0	0	0	normal
0	tcp	private	S0	0	0	0	0	0	0	0	0	0	0	0	0	0	0	0	0	0	0	145	16	1	1	0	0	0.11	0.06	0	255	31	0.12	0.05	0	0	1	1	0	0	neptune
0	icmp	urp_i	SF	181	0	0	0	0	0	0	0	0	0	0	0	0	0	0	0	0	0	3	2	0	0	0	0	0.67	0.67	0	255	93	0.36	0.01	0.46	0	0	0	0	0	normal
0	udp	domain_u	SF	42	42	0	0	0	0	0	0	0	0	0	0	0	0	0	0	0	0	9	14	0	0	0	0	1	0	0.21	84	83	0.99	0.02	0.01	0	0	0	0	0	normal
0	tcp	private	S0	0	0	0	0	0	0	0	0	0	0	0	0	0	0	0	0	0	0	138	6	1	1	0	0	0.04	0.06	0	255	6	0.02	0.07	0	0	1	1	0	0	neptune
0	tcp	ftp_data	SF	12	0	0	0	0	0	0	1	0	0	0	0	0	0	0	0	0	0	1	1	0	0	0	0	1	0	0	44	47	0.55	0.07	0.55	0.04	0	0	0	0	normal
0	tcp	auth	S0	0	0	0	0	0	0	0	0	0	0	0	0	0	0	0	0	0	0	276	9	1	1	0	0	0.03	0.06	0	255	9	0.04	0.06	0	0	1	1	0	0	neptune
0	tcp	http	SF	210	2790	0	0	0	0	0	1	0	0	0	0	0	0	0	0	0	0	10	27	0	0	0	0	1	0	0.11	48	255	1	0	0.02	0.09	0	0	0	0	normal
0	tcp	http	SF	321	5683	0	0	0	0	0	1	0	0	0	0	0	0	0	0	0	0	10	10	0	0	0	0	1	0	0	168	255	1	0	0.01	0.04	0	0	0	0	normal
0	tcp	private	REJ	0	0	0	0	0	0	0	0	0	0	0	0	0	0	0	0	0	0	248	8	0	0	1	1	0.03	0.06	0	255	8	0.03	0.07	0	0	0	0	1	1	neptune
0	tcp	http	SF	329	3982	0	0	0	0	0	1	0	0	0	0	0	0	0	0	0	0	2	31	0	0	0	0	1	0	0.1	24	255	1	0	0.04	0.05	0	0	0	0	normal
0	tcp	uucp_path	REJ	0	0	0	0	0	0	0	0	0	0	0	0	0	0	0	0	0	0	135	7	0	0	1	1	0.05	0.07	0	255	7	0.03	0.07	0	0	0	0	1	1	neptune
0	tcp	domain	S0	0	0	0	0	0	0	0	0	0	0	0	0	0	0	0	0	0	0	220	19	1	1	0	0	0.09	0.05	0	255	2	0.01	0.07	0	0	1	1	0	0	neptune
0	icmp	eco_i	SF	8	0	0	0	0	0	0	0	0	0	0	0	0	0	0	0	0	0	1	44	0	0	0	0	1	0	1	1	95	1	0	1	0.51	0	0	0	0	ipsweep
0	tcp	http	SF	320	379	0	0	0	0	0	1	0	0	0	0	0	0	0	0	0	0	9	9	0	0	0	0	1	0	0	123	255	1	0	0.01	0.02	0	0	0	0	normal
0	tcp	private	S0	0	0	0	0	0	0	0	0	0	0	0	0	0	0	0	0	0	0	212	7	1	1	0	0	0.03	0.05	0	72	7	0.1	0.11	0.01	0	0.97	1	0	0	neptune
0	tcp	http	SF	225	3762	0	0	0	0	0	1	0	0	0	0	0	0	0	0	0	0	10	10	0	0	0	0	1	0	0	255	255	1	0	0	0	0	0	0	0	normal
0	tcp	ftp	S0	0	0	0	0	0	0	0	0	0	0	0	0	0	0	0	0	0	0	250	13	1	1	0	0	0.05	0.06	0	255	1	0	0.07	0	0	1	1	0	0	neptune
0	tcp	private	REJ	0	0	0	0	0	0	0	0	0	0	0	0	0	0	0	0	0	0	132	15	0	0	1	1	0.11	0.05	0	255	15	0.06	0.06	0	0	0	0	1	1	neptune
315	udp	other	SF	146	105	0	0	0	0	0	0	0	0	0	0	0	0	0	0	0	0	3	2	0	0	0	0	0.67	0.67	0	117	2	0.02	0.54	0.78	0	0	0	0	0	normal
0	tcp	http	SF	247	1416	0	0	0	0	0	1	0	0	0	0	0	0	0	0	0	0	11	11	0	0	0	0	1	0	0	156	255	1	0	0.01	0.09	0	0	0.46	0.61	normal
0	tcp	http	SF	353	1483	0	0	0	0	0	1	0	0	0	0	0	0	0	0	0	0	3	9	0	0	0	0	1	0	0.33	255	255	1	0	0	0	0	0	0	0	normal
0	udp	domain_u	SF	44	44	0	0	0	0	0	0	0	0	0	0	0	0	0	0	0	0	109	189	0	0	0	0	0.99	0.02	0.01	255	254	1	0.01	0.01	0	0	0	0	0	normal
0	tcp	private	REJ	0	0	0	0	0	0	0	0	0	0	0	0	0	0	0	0	0	0	146	18	0	0	1	1	0.12	0.05	0	255	10	0.04	0.08	0	0	0	0	1	1	neptune
0	tcp	csnet_ns	S0	0	0	0	0	0	0	0	0	0	0	0	0	0	0	0	0	0	0	300	6	1	1	0	0	0.02	0.06	0	255	3	0.01	0.07	0	0	1	1	0	0	neptune
2	tcp	smtp	SF	3065	331	0	0	0	0	0	1	0	0	0	0	0	0	0	0	0	0	1	2	0	0	0	0	1	0	1	243	119	0.48	0.02	0	0.02	0.01	0.02	0	0	normal
0	udp	other	SF	102	102	0	0	0	0	0	0	0	0	0	0	0	0	0	0	0	0	1	1	0	0	0	0	1	0	0	7	1	0.14	0.29	0.14	0	0	0	0	0	normal
0	tcp	http	SF	259	750	0	0	0	0	0	1	0	0	0	0	0	0	0	0	0	0	4	5	0	0	0	0	1	0	0.4	4	255	1	0	0.25	0.03	0	0	0	0	normal
1082	udp	other	SF	147	105	0	0	0	0	0	0	0	0	0	0	0	0	0	0	0	0	2	2	0	0	0	0	1	0	0	255	2	0.01	0.42	0.86	0	0	0	0	0	normal
0	tcp	private	S0	0	0	0	0	0	0	0	0	0	0	0	0	0	0	0	0	0	0	129	16	1	1	0	0	0.12	0.05	0	255	12	0.05	0.05	0	0	1	1	0	0	neptune
0	tcp	http	SF	0	354	0	0	0	0	0	0	0	0	0	0	0	0	0	0	0	0	32	32	0.03	0.03	0	0	1	0	0	255	255	1	0	0	0	0	0	0	0	normal
0	tcp	http	SF	309	306	0	0	0	0	0	1	0	0	0	0	0	0	0	0	0	0	1	1	0	0	0	0	1	0	0	66	255	1	0	0.02	0.02	0	0	0	0	normal
0	tcp	http	REJ	0	0	0	0	0	0	0	0	0	0	0	0	0	0	0	0	0	0	1	2	0	0	1	1	1	0	1	1	247	1	0	1	0.15	0	0	1	0.68	normal
0	tcp	http	SF	278	7227	0	0	0	0	0	1	0	0	0	0	0	0	0	0	0	0	3	3	0	0	0	0	1	0	0	153	255	1	0	0.01	0.05	0	0	0	0	normal
0	udp	private	SF	28	0	0	3	0	0	0	0	0	0	0	0	0	0	0	0	0	0	82	82	0	0	0	0	1	0	0	255	182	0.71	0.29	0.71	0	0.09	0	0.2	0	teardrop
0	tcp	http	SF	313	761	0	0	0	0	0	1	0	0	0	0	0	0	0	0	0	0	1	1	0	0	0	0	1	0	0	43	255	1	0	0.02	0.03	0	0	0	0	normal
0	tcp	http	SF	219	1212	0	0	0	0	0	1	0	0	0	0	0	0	0	0	0	0	15	15	0	0	0	0	1	0	0	242	255	1	0	0	0.01	0	0	0	0	normal
0	tcp	http	SF	245	9165	0	0	0	0	0	1	0	0	0	0	0	0	0	0	0	0	2	3	0	0	0	0	1	0	0.67	10	255	1	0	0.1	0.05	0	0	0	0	normal
0	tcp	http	SF	328	2243	0	0	0	0	0	1	0	0	0	0	0	0	0	0	0	0	21	21	0	0	0	0	1	0	0	21	255	1	0	0.05	0.04	0	0	0	0	normal
0	tcp	http	REJ	0	0	0	0	0	0	0	0	0	0	0	0	0	0	0	0	0	0	1	1	0	0	1	1	1	0	0	23	249	1	0	0.04	0.1	0	0	1	0.96	normal
0	tcp	http	SF	251	301	0	0	0	0	0	1	0	0	0	0	0	0	0	0	0	0	3	7	0	0	0	0	1	0	0.29	255	252	0.99	0.01	0	0	0	0	0	0	normal
0	tcp	smtp	SF	2089	335	0	0	0	0	0	1	0	0	0	0	0	0	0	0	0	0	2	2	0	0	0	0	0.5	1	1	255	152	0.6	0.03	0	0	0.01	0.02	0	0.01	normal
0	tcp	http	REJ	0	0	0	0	0	0	0	0	0	0	0	0	0	0	0	0	0	0	1	1	0	0	1	1	1	0	0	6	255	1	0	0.17	0.21	0	0	1	0.88	normal
0	tcp	http	SF	237	511	0	0	0	0	0	1	0	0	0	0	0	0	0	0	0	0	1	1	0	0	0	0	1	0	0	3	255	1	0	0.33	0.01	0	0	0	0	normal
0	tcp	http	SF	324	431	0	0	0	0	0	1	0	0	0	0	0	0	0	0	0	0	4	5	0	0	0	0	1	0	0.4	107	255	1	0	0.01	0.02	0	0	0	0	normal
25950	tcp	private	RSTR	1	0	0	0	0	0	0	0	0	0	0	0	0	0	0	0	0	0	2	2	0	0	1	1	1	0	0	255	2	0.01	0.69	1	0	0	0	1	1	portsweep
0	tcp	Z39_50	REJ	0	0	0	0	0	0	0	0	0	0	0	0	0	0	0	0	0	0	110	17	0	0	1	1	0.15	0.05	0	255	17	0.07	0.07	0	0	0	0	1	1	neptune
0	udp	private	SF	105	145	0	0	0	0	0	0	0	0	0	0	0	0	0	0	0	0	4	1	0	0	0	0	0.25	0.5	0	255	239	0.94	0.01	0	0	0	0	0	0	normal
0	tcp	http	SF	218	974	0	0	0	0	0	1	0	0	0	0	0	0	0	0	0	0	6	6	0	0	0	0	1	0	0	6	255	1	0	0.17	0.02	0	0.01	0	0	normal
0	tcp	http	SF	325	2649	0	0	0	0	0	1	0	0	0	0	0	0	0	0	0	0	7	7	0	0	0	0	1	0	0	107	255	1	0	0.01	0.01	0	0	0	0	normal
0	tcp	uucp_path	REJ	0	0	0	0	0	0	0	0	0	0	0	0	0	0	0	0	0	0	246	20	0	0	1	1	0.08	0.07	0	255	20	0.08	0.07	0	0	0	0	1	1	neptune
0	tcp	bgp	REJ	0	0	0	0	0	0	0	0	0	0	0	0	0	0	0	0	0	0	272	19	0	0	1	1	0.07	0.07	0	255	19	0.07	0.08	0	0	0	0	1	1	neptune
0	tcp	csnet_ns	S0	0	0	0	0	0	0	0	0	0	0	0	0	0	0	0	0	0	0	259	8	1	1	0	0	0.03	0.07	0	255	8	0.03	0.08	0	0	1	1	0	0	neptune
240	tcp	http	SF	328	275	0	0	0	0	0	1	0	0	0	0	0	0	0	0	0	0	9	10	0	0	0	0.1	1	0	0.2	255	250	0.98	0.01	0	0	0	0	0	0	normal
0	tcp	bgp	S0	0	0	0	0	0	0	0	0	0	0	0	0	0	0	0	0	0	0	294	6	1	1	0	0	0.02	0.05	0	255	8	0.03	0.07	0	0	1	1	0	0	neptune
0	tcp	finger	SF	9	138	0	0	0	0	0	0	0	0	0	0	0	0	0	0	0	0	1	1	0	0	0	0	1	0	0	195	10	0.03	0.03	0.01	0.2	0.01	0	0.01	0	normal
0	udp	domain_u	SF	46	46	0	0	0	0	0	0	0	0	0	0	0	0	0	0	0	0	96	178	0	0	0	0	1	0	0.02	255	254	1	0.01	0.01	0	0	0	0	0	normal
1	tcp	smtp	SF	1079	334	0	0	0	0	0	1	0	0	0	0	1	0	0	0	0	0	1	1	0	0	0	0	1	0	0	138	167	0.57	0.03	0.01	0.01	0	0	0	0	normal
0	udp	domain_u	SF	45	139	0	0	0	0	0	0	0	0	0	0	0	0	0	0	0	0	79	159	0	0	0	0	1	0	0.01	255	254	1	0.01	0	0	0	0	0	0	normal
26	tcp	ftp	SF	273	903	0	0	0	5	0	1	0	0	0	0	0	0	0	0	0	1	1	1	0	0	0	0	1	0	0	176	49	0.28	0.02	0.01	0	0.01	0.02	0	0	normal
0	tcp	private	S0	0	0	0	0	0	0	0	0	0	0	0	0	0	0	0	0	0	0	190	20	1	1	0	0	0.11	0.06	0	255	20	0.08	0.08	0	0	1	1	0	0	neptune
0	tcp	ldap	REJ	0	0	0	0	0	0	0	0	0	0	0	0	0	0	0	0	0	0	135	5	0	0	1	1	0.04	0.06	0	255	1	0	0.07	0	0	0	0	1	1	neptune
0	tcp	http	SF	237	138	0	0	0	0	0	1	0	0	0	0	0	0	0	0	0	0	2	2	0	0	0	0	1	0	0	2	2	1	0	0.5	0	0	0	0	0	normal
0	tcp	http	SF	225	1357	0	0	0	0	0	1	0	0	0	0	0	0	0	0	0	0	1	1	0	0	0	0	1	0	0	5	255	1	0	0.2	0.02	0	0	0	0	normal
0	tcp	private	S0	0	0	0	0	0	0	0	0	0	0	0	0	0	0	0	0	0	0	123	7	1	1	0	0	0.06	0.06	0	255	7	0.03	0.08	0	0	1	1	0	0	neptune
0	tcp	supdup	S0	0	0	0	0	0	0	0	0	0	0	0	0	0	0	0	0	0	0	245	20	1	1	0	0	0.08	0.06	0	255	7	0.03	0.07	0	0	1	1	0	0	neptune
0	udp	other	SF	147	0	0	0	0	0	0	0	0	0	0	0	0	0	0	0	0	0	3	1	0	0	0	0	0.33	0.67	0	255	1	0	0.61	0.97	0	0	0	0	0	normal
0	tcp	http	SF	262	1011	0	0	0	0	0	1	0	0	0	0	0	0	0	0	0	0	3	4	0	0	0	0	1	0	0.5	94	255	1	0	0.02	0.01	0	0	0	0	normal
0	icmp	ecr_i	SF	1032	0	0	0	0	0	0	0	0	0	0	0	0	0	0	0	0	0	263	263	0	0	0	0	1	0	0	255	255	1	0	1	0	0	0	0	0	smurf
0	tcp	private	S0	0	0	0	0	0	0	0	0	0	0	0	0	0	0	0	0	0	0	109	13	1	1	0	0	0.12	0.06	0	255	7	0.03	0.06	0	0	1	1	0	0	neptune
0	tcp	http	SF	261	8412	0	0	0	0	0	1	0	0	0	0	0	0	0	0	0	0	9	9	0	0	0	0	1	0	0	255	255	1	0	0	0	0	0	0	0	normal
0	tcp	bgp	REJ	0	0	0	0	0	0	0	0	0	0	0	0	0	0	0	0	0	0	145	8	0	0	1	1	0.06	0.08	0	255	8	0.03	0.09	0	0	0	0	1	1	neptune
0	tcp	netbios_dgm	REJ	0	0	0	0	0	0	0	0	0	0	0	0	0	0	0	0	0	0	250	2	0	0	1	1	0.01	0.07	0	255	2	0.01	0.07	0	0	0	0	1	1	neptune
0	tcp	http	SF	294	1719	0	0	0	0	0	1	0	0	0	0	0	0	0	0	0	0	8	8	0	0	0	0	1	0	0	108	255	1	0	0.01	0.01	0	0	0	0	normal
0	tcp	http	SF	221	981	0	0	0	0	0	1	0	0	0	0	0	0	0	0	0	0	2	3	0	0	0	0	1	0	0.67	50	82	1	0	0.02	0.04	0	0	0	0	normal
0	tcp	http	SF	284	10352	0	0	0	0	0	1	0	0	0	0	0	0	0	0	0	0	2	2	0	0	0	0	1	0	0	11	255	1	0	0.09	0.07	0	0	0	0	normal
0	tcp	gopher	SH	0	0	0	0	0	0	0	0	0	0	0	0	0	0	0	0	0	0	1	1	1	1	0	0	1	0	0	255	1	0	1	1	0	1	1	0	0	nmap
0	tcp	http	SF	309	16096	0	0	0	0	0	1	0	0	0	0	0	0	0	0	0	0	3	3	0	0	0	0	1	0	0	31	129	1	0	0.03	0.02	0	0	0	0	normal
0	tcp	ftp_data	SF	334	0	0	0	0	0	0	1	0	0	0	0	0	0	0	0	0	0	2	2	0	0	0	0	1	0	0	6	26	1	0	1	0.19	0	0	0	0	warezclient
0	tcp	telnet	S0	0	0	0	0	0	0	0	0	0	0	0	0	0	0	0	0	0	0	13	4	1	1	0	0	0.31	0.31	0	255	64	0.25	0.02	0.01	0	1	1	0	0	neptune
0	tcp	private	S0	0	0	0	0	0	0	0	0	0	0	0	0	0	0	0	0	0	0	87	1	1	1	0	0	0.01	0.07	0	255	1	0	0.06	0	0	1	1	0	0	neptune
0	tcp	http	SF	214	283	0	0	0	0	0	1	0	0	0	0	0	0	0	0	0	0	2	2	0	0	0	0	1	0	0	27	255	1	0	0.04	0.05	0	0.01	0	0	normal
0	tcp	vmnet	S0	0	0	0	0	0	0	0	0	0	0	0	0	0	0	0	0	0	0	292	13	1	1	0	0	0.04	0.05	0	255	14	0.05	0.08	0	0	1	1	0	0	neptune
0	tcp	systat	S0	0	0	0	0	0	0	0	0	0	0	0	0	0	0	0	0	0	0	295	18	1	1	0	0	0.06	0.05	0	255	1	0	0.08	0	0	1	1	0	0	neptune
0	tcp	http_443	S0	0	0	0	0	0	0	0	0	0	0	0	0	0	0	0	0	0	0	143	15	1	1	0	0	0.1	0.06	0	255	15	0.06	0.05	0	0	1	1	0	0	neptune
0	udp	domain_u	SF	46	78	0	0	0	0	0	0	0	0	0	0	0	0	0	0	0	0	278	277	0	0	0	0	1	0.01	0	255	254	1	0.01	0	0	0	0	0	0	normal
0	tcp	ftp_data	SF	748	0	0	0	0	0	0	1	0	0	0	9	0	0	0	0	0	0	1	1	0	0	0	0	1	0	0	6	92	0.83	0.33	0.83	0.03	0	0	0	0	normal
0	tcp	efs	S0	0	0	0	0	0	0	0	0	0	0	0	0	0	0	0	0	0	0	102	19	1	1	0	0	0.19	0.06	0	255	18	0.07	0.06	0	0	1	1	0	0	neptune
0	icmp	eco_i	SF	8	0	0	0	0	0	0	0	0	0	0	0	0	0	0	0	0	0	1	46	0	0	0	0	1	0	1	1	15	1	0	1	0.53	0	0	0	0	ipsweep
0	tcp	whois	S0	0	0	0	0	0	0	0	0	0	0	0	0	0	0	0	0	0	0	251	3	1	1	0	0	0.01	0.07	0	255	3	0.01	0.08	0	0	1	1	0	0	neptune
0	tcp	http	SF	329	8437	0	0	0	0	0	1	0	0	0	0	0	0	0	0	0	0	4	4	0	0	0	0	1	0	0	83	255	1	0	0.01	0.04	0	0	0	0	normal
0	tcp	ftp_data	SF	9	0	0	0	0	0	0	1	0	0	0	0	0	0	0	0	0	0	2	2	0	0	0	0	1	0	0	185	119	0.5	0.38	0.5	0.02	0	0	0.37	0.01	normal
0	udp	domain_u	SF	46	128	0	0	0	0	0	0	0	0	0	0	0	0	0	0	0	0	222	302	0	0	0	0	1	0	0.01	255	253	0.99	0.01	0	0	0	0	0	0	normal
0	tcp	ftp_data	SF	1766	0	0	0	0	0	0	1	0	0	0	0	0	0	0	0	0	0	2	2	0	0	0	0	1	0	0	255	6	0.02	0.02	0.02	0	0	0	0.83	0	normal
0	tcp	remote_job	S0	0	0	0	0	0	0	0	0	0	0	0	0	0	0	0	0	0	0	260	4	1	1	0	0	0.02	0.06	0	255	4	0.02	0.07	0	0	1	1	0	0	neptune
9015	tcp	other	RSTR	1	0	0	0	0	0	0	0	0	0	0	0	0	0	0	0	0	0	2	2	0	0	1	1	1	0	0	255	2	0.01	0.74	1	0	0	0	1	1	portsweep
7	tcp	finger	SF	8	135	0	0	0	0	0	0	0	0	0	0	0	0	0	0	0	0	1	1	0	0	0	0	1	0	0	196	6	0.03	0.03	0.01	0.33	0	0	0.01	0	normal
0	tcp	http	SF	266	529	0	0	0	0	0	1	0	0	0	0	0	0	0	0	0	0	1	6	0	0	0	0	1	0	0.67	94	255	1	0	0.01	0.02	0	0	0	0	normal
0	tcp	ftp_data	SF	245	0	0	0	0	0	0	0	0	0	0	0	0	0	0	0	0	0	3	2	0	0	0	0	0.67	0.67	0	99	68	0.32	0.06	0.32	0.03	0	0	0	0	normal
0	tcp	http	SF	295	465	0	0	0	0	0	1	0	0	0	0	0	0	0	0	0	0	11	12	0	0	0	0	1	0	0.17	69	255	1	0	0.01	0.04	0	0	0	0	normal
0	tcp	gopher	S0	0	0	0	0	0	0	0	0	0	0	0	0	0	0	0	0	0	0	44	12	1	1	0	0	0.27	0.11	0	255	12	0.05	0.08	0	0	1	1	0	0	neptune
0	tcp	http	SF	228	6834	0	0	0	0	0	1	0	0	0	0	0	0	0	0	0	0	2	7	0	0	0	0	1	0	0.57	18	19	1	0	0.06	0.11	0	0	0	0	normal
0	icmp	ecr_i	SF	1032	0	0	0	0	0	0	0	0	0	0	0	0	0	0	0	0	0	511	511	0	0	0	0	1	0	0	255	212	0.83	0.02	0.83	0	0	0	0	0	smurf
0	tcp	imap4	REJ	0	0	0	0	0	0	0	0	0	0	0	0	0	0	0	0	0	0	272	15	0	0	1	1	0.06	0.06	0	255	15	0.06	0.07	0	0	0	0	1	1	neptune
0	tcp	private	S0	0	0	0	0	0	0	0	0	0	0	0	0	0	0	0	0	0	0	122	19	0.99	1	0	0	0.16	0.07	0	255	19	0.07	0.05	0	0	1	1	0	0	neptune
0	tcp	whois	S0	0	0	0	0	0	0	0	0	0	0	0	0	0	0	0	0	0	0	287	3	1	1	0	0	0.01	0.05	0	255	3	0.01	0.05	0	0	1	1	0	0	neptune
0	tcp	http	REJ	0	0	0	0	0	0	0	0	0	0	0	0	0	0	0	0	0	0	1	3	0	0	1	1	1	0	1	118	195	1	0	0.01	0.02	0	0	0.74	0.84	normal
0	tcp	other	REJ	0	0	0	0	0	0	0	0	0	0	0	0	0	0	0	0	0	0	486	1	0.08	0	0.89	1	0	0.95	0	255	1	0	0.91	0	0	0.11	0	0.89	1	satan
0	udp	other	SF	1	0	0	0	0	0	0	0	0	0	0	0	0	0	0	0	0	0	22	6	0	0	0	0	0.27	0.09	0	255	6	0.02	0.06	1	0	0	0	0	0	satan
0	tcp	iso_tsap	S0	0	0	0	0	0	0	0	0	0	0	0	0	0	0	0	0	0	0	286	9	1	1	0	0	0.03	0.06	0	255	11	0.04	0.07	0	0	1	1	0	0	neptune
0	icmp	ecr_i	SF	30	0	0	0	0	0	0	0	0	0	0	0	0	0	0	0	0	0	1	1	0	0	0	0	1	0	0	247	247	1	0	1	0	0	0	0	0	normal
1	tcp	smtp	SF	2078	333	0	0	0	0	0	1	0	0	0	0	0	0	0	0	0	0	1	2	0	0	0	0	1	0	1	89	117	0.31	0.03	0.01	0.02	0	0	0	0	normal
0	tcp	ftp_data	SF	19	0	0	0	0	0	0	0	0	0	0	0	0	0	0	0	0	0	1	1	0	0	0	0	1	0	0	201	5	0.02	0.04	0.02	0	0	0	0	0	normal
0	tcp	smtp	SF	661	329	0	0	0	0	0	1	0	0	0	0	0	0	0	0	0	0	1	1	0	0	0	0	1	0	0	163	69	0.36	0.02	0.01	0.03	0	0	0	0	normal
0	udp	private	SF	28	0	0	3	0	0	0	0	0	0	0	0	0	0	0	0	0	0	35	34	0	0	0.03	0	0.97	0.06	0	255	34	0.13	0.02	0.13	0	0	0	0.67	0	teardrop
0	tcp	ftp_data	S0	0	0	0	0	0	0	0	0	0	0	0	0	0	0	0	0	0	0	28	2	1	1	0	0	0.07	0.14	0	255	42	0.16	0.03	0	0	1	1	0	0	neptune
0	tcp	private	S0	0	0	0	0	0	0	0	0	0	0	0	0	0	0	0	0	0	0	108	18	1	1	0	0	0.17	0.07	0	255	18	0.07	0.07	0	0	1	1	0	0	neptune
0	tcp	private	S0	0	0	0	0	0	0	0	0	0	0	0	0	0	0	0	0	0	0	101	5	1	1	0	0	0.05	0.06	0	255	15	0.06	0.07	0	0	1	1	0	0	neptune
0	tcp	smtp	SF	1075	364	0	0	0	0	0	1	0	0	0	0	0	0	0	0	0	0	1	2	0	0	0	0	1	0	1	255	100	0.39	0.17	0	0	0	0	0	0	normal
0	tcp	http	SF	223	656	0	0	0	0	0	1	0	0	0	0	0	0	0	0	0	0	12	21	0	0	0	0	1	0	0.14	172	255	1	0	0.01	0.02	0	0	0	0	normal
15159	tcp	ftp	SF	350	1185	0	0	0	6	0	1	0	0	0	0	0	0	0	0	0	1	1	2	0	0	0	0	1	0	1	255	142	0.56	0.02	0	0	0	0	0	0	warezclient
0	tcp	http	SF	233	2470	0	0	0	0	0	1	0	0	0	0	0	0	0	0	0	0	10	10	0	0	0	0	1	0	0	32	255	1	0	0.03	0.01	0	0	0	0	normal
0	tcp	private	S0	0	0	0	0	0	0	0	0	0	0	0	0	0	0	0	0	0	0	223	10	1	1	0	0	0.04	0.07	0	255	9	0.04	0.05	0	0	1	1	0	0	neptune
0	tcp	echo	S0	0	0	0	0	0	0	0	0	0	0	0	0	0	0	0	0	0	0	223	17	1	1	0	0	0.08	0.06	0	255	17	0.07	0.06	0	0	1	1	0	0	neptune
0	tcp	http	SF	201	1938	0	0	0	0	0	1	0	0	0	0	0	0	0	0	0	0	19	34	0	0	0	0	1	0	0.06	44	255	1	0	0.02	0.03	0	0	0	0	normal
0	tcp	http	SF	271	4781	0	0	0	0	0	1	0	0	0	0	0	0	0	0	0	0	4	7	0	0	0	0	1	0	0.29	11	28	1	0	0.09	0.25	0	0	0	0	normal
0	tcp	ftp_data	SF	14416	0	0	0	0	0	0	1	0	0	0	0	0	0	0	0	0	0	1	1	0	0	0	0	1	0	0	205	50	0.19	0.02	0.19	0.04	0	0	0	0	normal
0	tcp	http	SF	227	11564	0	0	0	0	0	1	0	0	0	0	0	0	0	0	0	0	5	6	0	0	0	0	1	0	0.33	41	52	1	0	0.02	0.04	0	0	0	0	normal
0	tcp	private	REJ	0	0	0	0	0	0	0	0	0	0	0	0	0	0	0	0	0	0	406	1	0	0	1	1	0	0.52	0	255	1	0	0.52	1	0	0	0	1	1	portsweep
0	tcp	http	SF	225	2445	0	0	0	0	0	1	0	0	0	0	0	0	0	0	0	0	4	5	0	0	0	0	1	0	0.4	255	255	1	0	0	0	0	0	0	0	normal
0	tcp	http	SF	176	426	0	0	0	0	0	1	0	0	0	0	0	0	0	0	0	0	6	6	0	0	0	0	1	0	0	255	255	1	0	0	0	0	0	0	0	normal
0	tcp	klogin	S0	0	0	0	0	0	0	0	0	0	0	0	0	0	0	0	0	0	0	143	14	1	1	0	0	0.1	0.06	0	255	14	0.05	0.06	0	0	1	1	0	0	neptune
0	tcp	http	SF	227	762	0	0	0	0	0	1	0	0	0	0	0	0	0	0	0	0	17	17	0	0	0	0	1	0	0	202	255	1	0	0	0.02	0	0	0	0	normal
0	tcp	smtp	SF	855	575	0	0	0	0	0	1	0	0	0	0	0	0	0	0	0	0	1	1	0	0	0	0	1	0	0	255	20	0.08	0.02	0	0	0	0	0	0	normal
0	tcp	smtp	SF	944	330	0	0	0	0	0	1	0	0	0	0	0	0	0	0	0	0	1	1	0	0	0	0	1	0	0	214	166	0.63	0.02	0	0.01	0	0	0	0	normal
0	tcp	smtp	SF	954	326	0	0	0	0	0	1	0	0	0	0	0	0	0	0	0	0	2	1	0	0	0	0	0.5	1	0	28	104	0.71	0.11	0.04	0.02	0	0	0	0	normal
0	tcp	uucp_path	S0	0	0	0	0	0	0	0	0	0	0	0	0	0	0	0	0	0	0	201	18	1	1	0	0	0.09	0.06	0	255	18	0.07	0.07	0	0	1	1	0	0	neptune
0	tcp	http	SF	166	34660	0	0	0	0	0	1	0	0	0	0	0	0	0	0	0	0	1	1	0	0	0	0	1	0	0	16	255	1	0	0.06	0.06	0	0	0	0	normal
0	tcp	http	SF	306	2698	0	0	0	0	0	1	0	0	0	0	0	0	1	0	0	0	4	5	0	0	0	0.2	1	0	0.4	255	240	0.94	0.01	0	0	0	0	0.01	0	normal
0	tcp	netbios_ns	S0	0	0	0	0	0	0	0	0	0	0	0	0	0	0	0	0	0	0	124	19	1	1	0	0	0.15	0.05	0	255	19	0.07	0.05	0	0	1	1	0	0	neptune
0	tcp	private	REJ	0	0	0	0	0	0	0	0	0	0	0	0	0	0	0	0	0	0	162	1	0.05	0	0.94	1	0.01	1	0	255	1	0	0.8	0	0	0.03	0	0.61	1	satan
0	icmp	ecr_i	SF	1480	0	0	1	0	0	0	0	0	0	0	0	0	0	0	0	0	0	2	4	0	0	0	0	1	0	0.5	2	38	1	0	1	0.5	0	0	0	0	pod
0	tcp	iso_tsap	S0	0	0	0	0	0	0	0	0	0	0	0	0	0	0	0	0	0	0	277	17	1	1	0	0	0.06	0.05	0	255	17	0.07	0.07	0	0	1	1	0	0	neptune
0	tcp	http	SF	313	8549	0	0	0	0	0	1	0	0	0	0	0	0	0	0	0	0	4	4	0	0	0	0	1	0	0	255	255	1	0	0	0	0	0	0	0	normal
0	tcp	link	S0	0	0	0	0	0	0	0	0	0	0	0	0	0	0	0	0	0	0	274	22	1	1	0	0	0.08	0.05	0	255	22	0.09	0.05	0	0	1	1	0	0	neptune
0	tcp	sunrpc	S0	0	0	0	0	0	0	0	0	0	0	0	0	0	0	0	0	0	0	141	12	1	1	0	0	0.09	0.06	0	255	16	0.06	0.06	0	0	1	1	0	0	neptune
0	tcp	http	SF	285	6008	0	0	0	0	0	1	0	0	0	0	0	0	0	0	0	0	3	3	0	0	0	0	1	0	0	128	255	1	0	0.01	0.01	0	0	0.01	0	normal
0	tcp	http	SF	226	1411	0	0	0	0	0	1	0	0	0	0	0	0	0	0	0	0	8	23	0	0	0	0	1	0	0.13	37	255	1	0	0.03	0.02	0	0	0	0	normal
0	tcp	http	SF	256	12984	0	0	0	0	0	1	0	0	0	0	0	0	0	0	0	0	1	1	0	0	0	0	1	0	0	34	255	1	0	0.03	0.04	0	0	0	0	normal
1	tcp	smtp	SF	3740	449	0	0	0	0	0	1	0	0	0	0	0	0	0	0	0	0	1	3	0	0	0	0	1	0	1	193	185	0.68	0.02	0.01	0.01	0	0	0	0	normal
0	tcp	http	SF	224	449	0	0	0	0	0	1	0	0	0	0	0	0	0	0	0	0	10	11	0.1	0.09	0	0	1	0	0.18	39	255	1	0	0.03	0.04	0.03	0	0	0	normal
0	tcp	login	S0	0	0	0	0	0	0	0	0	0	0	0	0	0	0	0	0	0	0	103	3	1	1	0	0	0.03	0.07	0	255	3	0.01	0.07	0	0	1	1	0	0	neptune
4	tcp	ftp_data	SF	832	0	0	0	0	0	0	1	0	0	0	0	0	0	0	0	0	0	1	1	0	0	0	0	1	0	0	3	28	1	0	1	0.18	0	0	0	0	warezclient
0	tcp	finger	S0	0	0	0	0	0	0	0	0	0	0	0	0	0	0	0	0	0	0	246	20	1	1	0	0	0.08	0.06	0	255	20	0.08	0.07	0	0	1	1	0	0	neptune
0	icmp	eco_i	SF	8	0	0	0	0	0	0	0	0	0	0	0	0	0	0	0	0	0	1	50	0	0	0	0	1	0	1	1	25	1	0	1	0.56	0	0	0	0	ipsweep
0	tcp	http	SF	201	169	0	0	0	0	0	1	0	0	0	0	0	0	0	0	0	0	7	7	0	0	0	0	1	0	0	29	255	1	0	0.03	0.04	0.03	0	0	0	normal
0	tcp	http	SF	285	304	0	0	0	0	0	1	0	0	0	0	0	0	0	0	0	0	32	34	0	0	0	0	1	0	0.09	101	255	1	0	0.01	0.03	0	0	0	0	normal
0	tcp	kshell	S0	0	0	0	0	0	0	0	0	0	0	0	0	0	0	0	0	0	0	125	24	1	1	0	0	0.19	0.05	0	255	24	0.09	0.05	0	0	1	1	0	0	neptune
0	tcp	ftp_data	SF	7422	0	0	0	0	0	0	1	0	0	0	0	0	0	0	0	0	0	8	8	0	0	0	0	1	0	0	255	44	0.17	0.02	0.17	0	0	0	0.72	0	normal
0	tcp	http	SF	198	12884	0	0	0	0	0	1	0	0	0	0	0	0	0	0	0	0	2	2	0	0	0	0	1	0	0	2	2	1	0	0.5	0	0	0	0	0	normal
20	tcp	smtp	SF	2310	328	0	0	0	0	0	1	0	0	0	0	0	0	0	0	0	0	1	3	0	0	0	0	1	0	1	255	157	0.62	0.02	0	0	0	0	0	0	normal
0	tcp	http	SF	331	955	0	0	0	0	0	1	0	0	0	0	0	0	0	0	0	0	6	6	0	0	0	0	1	0	0	38	255	1	0	0.03	0.01	0	0	0	0	normal
0	icmp	urp_i	SF	65	0	0	0	0	0	0	0	0	0	0	0	0	0	0	0	0	0	9	2	0	0	0	0	0.22	0.22	0	255	16	0.06	0.01	0.06	0	0	0	0	0	normal
0	udp	private	SF	28	0	0	3	0	0	0	0	0	0	0	0	0	0	0	0	0	0	4	4	0	0	0	0	1	0	0	255	71	0.28	0.01	0.28	0	0	0	0	0	teardrop
0	udp	domain_u	SF	45	77	0	0	0	0	0	0	0	0	0	0	0	0	0	0	0	0	171	173	0	0	0	0	1	0	0.01	255	232	0.91	0.01	0	0	0	0	0	0	normal
0	tcp	ftp	RSTO	0	0	0	0	0	0	0	0	0	0	0	0	0	0	0	0	0	0	250	3	0	0	1	1	0.01	0.06	0	255	3	0.01	0.07	0	0	0	0	1	1	neptune
0	tcp	auth	S0	0	0	0	0	0	0	0	0	0	0	0	0	0	0	0	0	0	0	238	7	1	1	0	0	0.03	0.07	0	255	7	0.03	0.07	0	0	1	1	0	0	neptune
0	tcp	kshell	S0	0	0	0	0	0	0	0	0	0	0	0	0	0	0	0	0	0	0	102	2	1	1	0	0	0.02	0.07	0	255	2	0.01	0.06	0	0	1	1	0	0	neptune
0	tcp	finger	SF	9	142	0	0	0	0	0	0	0	0	0	0	0	0	0	0	0	0	1	1	0	0	0	0	1	0	0	235	12	0.05	0.03	0	0	0	0	0	0	normal
0	tcp	http	SF	283	912	0	0	0	0	0	1	0	0	0	0	0	0	0	0	0	0	2	2	0	0	0	0	1	0	0	75	255	1	0	0.01	0.03	0	0	0	0	normal
0	tcp	http	SF	221	1789	0	0	0	0	0	1	0	0	0	0	0	0	0	0	0	0	2	10	0.5	0.1	0	0.1	1	0	0.4	73	255	1	0	0.01	0.02	0.01	0	0	0	normal
0	icmp	eco_i	SF	18	0	0	0	0	0	0	0	0	0	0	0	0	0	0	0	0	0	1	1	0	0	0	0	1	0	0	1	123	1	0	1	1	0	0	0	0	ipsweep
0	tcp	vmnet	S0	0	0	0	0	0	0	0	0	0	0	0	0	0	0	0	0	0	0	281	2	1	1	0	0	0.01	0.06	0	255	3	0.01	0.07	0	0	1	1	0	0	neptune
0	tcp	telnet	S0	0	0	0	0	0	0	0	0	0	0	0	0	0	0	0	0	0	0	30	2	1	1	0	0	0.07	0.13	0	255	52	0.2	0.03	0	0	1	1	0	0	neptune
0	tcp	ftp_data	S0	0	0	0	0	0	0	0	0	0	0	0	0	0	0	0	0	0	0	276	8	1	1	0	0	0.03	0.06	0	255	8	0.03	0.06	0	0	1	1	0	0	neptune
0	tcp	http	SF	302	1380	0	0	0	0	0	1	0	0	0	0	0	0	0	0	0	0	5	5	0	0	0	0	1	0	0	212	187	0.88	0.02	0	0	0	0.01	0	0.01	normal
0	tcp	private	S0	0	0	0	0	0	0	0	0	0	0	0	0	0	0	0	0	0	0	163	9	1	1	0	0	0.06	0.09	0	255	9	0.04	0.1	0	0	1	1	0	0	neptune
0	icmp	eco_i	SF	8	0	0	0	0	0	0	0	0	0	0	0	0	0	0	0	0	0	1	21	0	0	0	0	1	0	1	2	60	1	0	1	0.5	0	0	0	0	ipsweep
0	tcp	private	S0	0	0	0	0	0	0	0	0	0	0	0	0	0	0	0	0	0	0	301	20	1	1	0	0	0.07	0.06	0	255	19	0.07	0.05	0	0	1	1	0	0	neptune
0	tcp	http	SF	355	870	0	0	0	0	0	1	0	0	0	0	0	0	0	0	0	0	28	28	0	0	0	0	1	0	0	255	255	1	0	0	0	0	0	0	0	normal
0	icmp	eco_i	SF	8	0	0	0	0	0	0	0	0	0	0	0	0	0	0	0	0	0	1	23	0	0	0	0	1	0	1	1	63	1	0	1	0.51	0	0	0	0	ipsweep
18	tcp	telnet	SF	106	1468	0	0	0	0	0	0	0	0	0	0	0	0	0	0	0	0	1	1	0	0	0	0	1	0	0	117	1	0.01	0.04	0.01	0	0	0	0	0	normal
0	tcp	http	SF	286	1423	0	0	0	0	0	1	0	0	0	0	0	0	0	0	0	0	16	16	0	0	0	0	1	0	0	64	255	1	0	0.02	0.05	0	0	0	0	normal
9235	tcp	other	RSTR	1	0	0	0	0	0	0	0	0	0	0	0	0	0	0	0	0	0	2	2	0	0	1	1	1	0	0	255	2	0.01	0.74	1	0	0	0	1	1	portsweep
0	tcp	sql_net	SH	0	0	0	0	0	0	0	0	0	0	0	0	0	0	0	0	0	0	1	1	1	1	0	0	1	0	0	255	1	0	1	1	0	1	1	0	0	nmap
0	icmp	ecr_i	SF	1032	0	0	0	0	0	0	0	0	0	0	0	0	0	0	0	0	0	46	46	0	0	0	0	1	0	0	255	46	0.18	0.02	0.18	0	0	0	0	0	smurf
0	tcp	http	SF	168	9551	0	0	0	0	0	1	0	0	0	0	0	0	0	0	0	0	1	2	0	0	0	0	1	0	1	230	255	1	0	0.01	0.01	0	0	0	0	normal
0	tcp	http	SF	238	864	0	0	0	0	0	1	0	0	0	0	0	0	0	0	0	0	39	39	0	0	0	0	1	0	0	137	255	1	0	0.01	0.01	0	0	0	0	normal
0	tcp	private	RSTR	0	0	0	0	0	0	0	0	0	0	0	0	0	0	0	0	0	0	1	1	0	0	1	1	1	0	0	255	1	0	0.38	0.36	0	0	0	0.37	1	portsweep
0	tcp	http	SF	291	10369	0	0	0	0	0	1	0	0	0	0	0	0	0	0	0	0	6	6	0	0	0	0	1	0	0	13	255	1	0	0.08	0.05	0	0	0	0	normal
0	tcp	vmnet	S0	0	0	0	0	0	0	0	0	0	0	0	0	0	0	0	0	0	0	211	22	1	1	0	0	0.1	0.05	0	255	22	0.09	0.05	0	0	1	1	0	0	neptune
0	tcp	smtp	SF	749	330	0	0	0	0	0	1	0	0	0	0	0	0	0	0	0	0	1	1	0	0	0	0	1	0	0	27	129	0.74	0.11	0.04	0.02	0	0	0	0	normal
0	tcp	http	SF	198	6924	0	0	0	0	0	1	0	0	0	0	0	0	0	0	0	0	12	12	0	0	0	0	1	0	0	230	255	1	0	0	0.01	0	0	0.01	0.01	normal
0	tcp	mtp	REJ	0	0	0	0	0	0	0	0	0	0	0	0	0	0	0	0	0	0	280	11	0	0	1	1	0.04	0.06	0	255	11	0.04	0.07	0	0	0	0	1	1	neptune
0	tcp	http	SF	167	709	0	0	0	0	0	1	0	0	0	0	0	0	0	0	0	0	1	4	0	0	0	0.25	1	0	0.75	5	255	1	0	0.2	0.02	0	0	0	0	normal
0	tcp	http	SF	241	851	0	0	0	0	0	1	0	0	0	0	0	0	0	0	0	0	17	35	0	0	0	0	1	0	0.06	127	255	1	0	0.01	0.03	0	0	0	0	normal
0	tcp	http	SF	337	3360	0	0	0	0	0	1	0	0	0	0	0	0	0	0	0	0	6	6	0	0	0	0	1	0	0	255	255	1	0	0	0	0	0	0	0	normal
0	tcp	smtp	SF	729	328	0	0	0	0	0	1	0	0	0	0	0	0	0	0	0	0	1	1	0	0	0	0	1	0	0	106	156	0.41	0.04	0.01	0.01	0	0.01	0	0	normal
0	icmp	eco_i	SF	8	0	0	0	0	0	0	0	0	0	0	0	0	0	0	0	0	0	1	44	0	0	0	0	1	0	1	1	111	1	0	1	0.51	0	0	0	0	ipsweep
0	tcp	csnet_ns	S0	0	0	0	0	0	0	0	0	0	0	0	0	0	0	0	0	0	0	201	1	1	1	0	0	0	0.06	0	255	4	0.02	0.07	0	0	1	1	0	0	neptune
0	tcp	http	SF	222	1483	0	0	0	0	0	1	0	0	0	0	0	0	0	0	0	0	3	3	0	0	0	0	1	0	0	255	255	1	0	0.01	0	0	0	0	0	normal
0	tcp	auth	REJ	0	0	0	0	0	0	0	0	0	0	0	0	0	0	0	0	0	0	276	14	0	0	1	1	0.05	0.06	0	255	14	0.05	0.07	0	0	0	0	1	1	neptune
0	tcp	http	REJ	0	0	0	0	0	0	0	0	0	0	0	0	0	0	0	0	0	0	1	1	0	0	1	1	1	0	0	7	255	1	0	0.14	0.24	0	0	1	0.91	normal
0	udp	domain_u	SF	46	134	0	0	0	0	0	0	0	0	0	0	0	0	0	0	0	0	145	225	0	0	0	0	1	0	0.01	255	255	1	0	0	0	0	0	0	0	normal
0	tcp	http	SF	246	2719	0	0	0	0	0	1	0	0	0	0	0	0	0	0	0	0	1	1	0	0	0	0	1	0	0	1	255	1	0	1	0.07	0	0	0	0	normal
0	tcp	http	SF	222	771	0	0	0	0	0	1	0	0	0	0	0	0	0	0	0	0	8	8	0	0	0	0	1	0	0	45	255	1	0	0.02	0.02	0	0	0	0	normal
0	tcp	vmnet	S0	0	0	0	0	0	0	0	0	0	0	0	0	0	0	0	0	0	0	258	10	1	1	0	0	0.04	0.05	0	255	10	0.04	0.05	0	0	1	1	0	0	neptune
0	tcp	private	S0	0	0	0	0	0	0	0	0	0	0	0	0	0	0	0	0	0	0	256	12	1	1	0	0	0.05	0.06	0	255	10	0.04	0.07	0	0	1	1	0	0	neptune
409	tcp	telnet	SF	279	9598	0	0	0	0	0	1	2	0	0	0	0	0	0	0	0	0	1	1	0	0	0	0	1	0	0	251	113	0.45	0.01	0	0	0.8	0.88	0	0	normal
0	tcp	http	SF	226	651	0	0	0	0	0	1	0	0	0	0	0	0	0	0	0	0	12	12	0	0	0	0	1	0	0	255	255	1	0	0.01	0	0	0	0	0	normal
0	tcp	http	SF	299	447	0	0	0	0	0	1	0	0	0	0	0	0	0	0	0	0	26	44	0	0	0	0	1	0	0.07	255	255	1	0	0	0	0	0	0	0	normal
0	tcp	http	S0	0	0	0	0	0	0	0	0	0	0	0	0	0	0	0	0	0	0	14	6	1	1	0	0	0.43	0.29	0	94	26	0.28	0.04	0.01	0	1	1	0	0	neptune
0	tcp	ftp_data	SF	12	0	0	0	0	0	0	1	0	0	0	0	0	0	0	0	0	0	2	2	0	0	0	0	1	0	0	11	88	0.36	0.27	0.36	0.02	0	0.01	0	0	normal
0	tcp	http	SF	281	1951	0	0	0	0	0	1	0	0	0	0	0	0	0	0	0	0	30	31	0	0	0	0	1	0	0.06	77	255	1	0	0.01	0.03	0	0.01	0	0	normal
0	tcp	bgp	S0	0	0	0	0	0	0	0	0	0	0	0	0	0	0	0	0	0	0	138	25	1	1	0	0	0.18	0.05	0	255	25	0.1	0.05	0	0	1	1	0	0	neptune
0	udp	domain_u	SF	42	42	0	0	0	0	0	0	0	0	0	0	0	0	0	0	0	0	4	6	0	0	0	0	1	0	0.5	255	245	0.96	0.01	0.01	0	0	0	0	0	normal
0	tcp	ftp	S0	0	0	0	0	0	0	0	0	0	0	0	0	0	0	0	0	0	0	300	7	1	1	0	0	0.02	0.06	0	255	7	0.03	0.07	0	0	1	1	0	0	neptune
0	tcp	time	S0	0	0	0	0	0	0	0	0	0	0	0	0	0	0	0	0	0	0	199	9	1	1	0	0	0.05	0.07	0	255	9	0.04	0.07	0	0	1	1	0	0	neptune
0	tcp	http	SF	263	453	0	0	0	0	0	1	0	0	0	0	0	0	0	0	0	0	15	15	0	0	0	0	1	0	0	255	255	1	0	0	0	0	0	0	0	normal
36613	tcp	private	RSTR	1	0	0	0	0	0	0	0	0	0	0	0	0	0	0	0	0	0	2	2	0	0	1	1	1	0	0	255	2	0.01	0.5	1	0	0	0	1	1	portsweep
0	tcp	ftp	RSTO	0	0	0	0	0	0	0	0	0	0	0	0	0	0	0	0	0	0	1	1	0	0	1	1	1	0	0	212	43	0.2	0.02	0	0	0	0	0.06	0.12	normal
0	tcp	private	S0	0	0	0	0	0	0	0	0	0	0	0	0	0	0	0	0	0	0	144	15	1	1	0	0	0.1	0.06	0	255	30	0.12	0.06	0	0	1	1	0	0	neptune
0	tcp	sql_net	S0	0	0	0	0	0	0	0	0	0	0	0	0	0	0	0	0	0	0	104	4	1	1	0	0	0.04	0.07	0	255	18	0.07	0.07	0	0	1	1	0	0	neptune
0	tcp	http	SF	283	1980	0	0	0	0	0	1	0	0	0	0	0	0	0	0	0	0	18	18	0	0	0	0	1	0	0	18	255	1	0	0.06	0.03	0	0	0	0	normal
0	tcp	http	SF	161	5530	0	0	0	0	0	1	0	0	0	0	0	0	0	0	0	0	2	2	0	0	0	0	1	0	0	2	255	1	0	0.5	0.05	0	0	0	0	normal
0	tcp	http	SF	211	321	0	0	0	0	0	1	0	0	0	0	0	0	0	0	0	0	7	11	0	0	0	0	1	0	0.27	211	255	1	0	0	0.01	0	0	0	0	normal
0	tcp	http	SF	201	1701	0	0	0	0	0	1	0	0	0	0	0	0	0	0	0	0	7	7	0	0	0	0	1	0	0	32	255	1	0	0.03	0.04	0	0	0	0	normal
0	icmp	eco_i	SF	8	0	0	0	0	0	0	0	0	0	0	0	0	0	0	0	0	0	1	25	0	0	0	0	1	0	1	4	112	1	0	1	0.25	0	0	0	0	nmap
0	udp	other	SF	147	0	0	0	0	0	0	0	0	0	0	0	0	0	0	0	0	0	3	1	0	0	0	0	0.33	0.67	0	255	1	0	0.67	0.95	0	0	0	0	0	normal
0	tcp	private	S0	0	0	0	0	0	0	0	0	0	0	0	0	0	0	0	0	0	0	74	16	1	1	0	0	0.22	0.05	0	255	5	0.02	0.06	0	0	1	1	0	0	neptune
0	tcp	ftp_data	SF	567	0	0	0	0	0	0	0	0	0	0	0	0	0	0	0	0	0	1	1	0	0	0	0	1	0	0	53	38	0.25	0.09	0.25	0.05	0	0	0	0	normal
0	tcp	hostnames	REJ	0	0	0	0	0	0	0	0	0	0	0	0	0	0	0	0	0	0	225	2	0	0	1	1	0.01	0.07	0	255	2	0.01	0.08	0	0	0	0	1	1	neptune
0	tcp	telnet	S0	0	0	0	0	0	0	0	0	0	0	0	0	0	0	0	0	0	0	66	16	0.97	1	0.03	0	0.24	0.09	0	255	52	0.2	0.04	0	0	1	1	0	0	neptune
5043	tcp	ftp_data	SF	5131424	0	0	0	0	4	0	1	0	0	0	0	0	0	0	0	0	0	1	7	0	0.14	0	0	1	0	0.29	7	42	1	0	1	0.14	0	0.02	0	0	warezclient
0	tcp	http	SF	320	420	0	0	0	0	0	1	0	0	0	0	0	0	0	0	0	0	7	7	0	0	0	0	1	0	0	255	255	1	0	0.01	0	0	0	0	0	normal
0	icmp	eco_i	SF	8	0	0	0	0	0	0	0	0	0	0	0	0	0	0	0	0	0	1	35	0	0	0	0	1	0	1	1	61	1	0	1	0.51	0	0	0	0	ipsweep
0	tcp	smtp	S0	0	0	0	0	0	0	0	0	0	0	0	0	0	0	0	0	0	0	2	2	0.5	0.5	0	0	1	0	0	160	101	0.4	0.05	0.01	0.02	0.01	0.02	0	0	normal
0	tcp	http	SF	204	1229	0	0	0	0	0	1	0	0	0	0	0	0	0	0	0	0	4	4	0	0	0	0	1	0	0	54	255	1	0	0.02	0.04	0	0	0	0	normal
0	tcp	time	RSTR	0	0	0	0	0	0	0	0	0	0	0	0	0	0	0	0	0	0	1	1	0	0	1	1	1	0	0	255	1	0	0.16	0.15	0	0	0	0.15	1	portsweep
0	tcp	ftp_data	SF	10389	0	0	0	0	0	0	1	0	0	0	0	0	0	0	0	0	0	1	1	0	0	0	0	1	0	0	255	81	0.32	0.02	0.31	0	0	0	0	0	normal
0	tcp	uucp	S0	0	0	0	0	0	0	0	0	0	0	0	0	0	0	0	0	0	0	139	13	1	1	0	0	0.09	0.06	0	255	13	0.05	0.07	0	0	1	1	0	0	neptune
0	tcp	http	SF	344	573	0	0	0	0	0	1	0	0	0	0	0	0	0	0	0	0	28	60	0.04	0.03	0	0	1	0	0.08	255	255	1	0	0	0	0	0	0	0	normal
0	tcp	exec	RSTO	0	0	0	0	0	0	0	0	0	0	0	0	0	0	0	0	0	0	144	16	0	0	1	1	0.11	0.06	0	255	9	0.04	0.06	0	0	0	0	1	1	neptune
0	tcp	netbios_dgm	S0	0	0	0	0	0	0	0	0	0	0	0	0	0	0	0	0	0	0	241	19	1	1	0	0	0.08	0.05	0	255	19	0.07	0.07	0	0	1	1	0	0	neptune
0	tcp	http	SF	243	821	0	0	0	0	0	1	0	0	0	0	0	0	0	0	0	0	15	19	0	0	0	0	1	0	0.11	107	255	1	0	0.01	0.01	0	0	0	0	normal
0	icmp	ecr_i	SF	1032	0	0	0	0	0	0	0	0	0	0	0	0	0	0	0	0	0	213	213	0	0	0	0	1	0	0	255	255	1	0	1	0	0	0	0	0	smurf
0	icmp	eco_i	SF	8	0	0	0	0	0	0	0	0	0	0	0	0	0	0	0	0	0	1	45	0	0	0	0	1	0	1	1	11	1	0	1	0.55	0	0	0	0	ipsweep
0	tcp	private	REJ	0	0	0	0	0	0	0	0	0	0	0	0	0	0	0	0	0	0	36	1	0.17	0	0.83	1	0.03	1	0	255	1	0	0.47	0	0	0.02	0	0.13	1	satan
0	udp	private	SF	105	146	0	0	0	0	0	0	0	0	0	0	0	0	0	0	0	0	3	2	0	0	0	0	0.67	0.67	0	255	239	0.94	0.01	0.01	0	0	0	0	0	normal
0	tcp	private	S0	0	0	0	0	0	0	0	0	0	0	0	0	0	0	0	0	0	0	254	17	1	1	0	0	0.07	0.05	0	255	17	0.07	0.06	0	0	1	1	0	0	neptune
1	tcp	smtp	SF	1080	327	0	0	0	0	0	1	0	0	0	0	0	0	0	0	0	0	1	2	0	0	0	0	1	0	1	202	154	0.58	0.02	0	0.01	0	0	0	0	normal
0	tcp	telnet	S0	0	0	0	0	0	0	0	0	0	0	0	0	0	0	0	0	0	0	295	7	1	1	0	0	0.02	0.05	0	255	7	0.03	0.05	0	0	1	1	0	0	neptune
0	tcp	private	S0	0	0	0	0	0	0	0	0	0	0	0	0	0	0	0	0	0	0	171	3	1	1	0	0	0.02	0.07	0	255	14	0.05	0.07	0	0	1	1	0	0	neptune
0	tcp	Z39_50	S0	0	0	0	0	0	0	0	0	0	0	0	0	0	0	0	0	0	0	179	2	1	1	0	0	0.01	0.06	0	255	5	0.02	0.07	0	0	1	1	0	0	neptune
0	tcp	smtp	SF	657	326	0	0	0	0	0	1	0	0	0	0	0	0	0	0	0	0	2	1	0	0	0	0	0.5	1	0	255	11	0.04	0.6	0	0	0	0.09	0	0	normal
0	tcp	http_443	S0	0	0	0	0	0	0	0	0	0	0	0	0	0	0	0	0	0	0	101	7	1	1	0	0	0.07	0.06	0	255	3	0.01	0.07	0	0	1	1	0	0	neptune
0	tcp	http	SF	284	765	0	0	0	0	0	1	0	0	0	0	0	0	0	0	0	0	9	9	0	0	0	0	1	0	0	255	255	1	0	0.01	0	0	0	0	0	normal
0	tcp	http	SF	261	15455	0	0	0	0	0	1	0	0	0	0	0	0	0	0	0	0	22	22	0	0	0	0	1	0	0	255	255	1	0	0	0	0	0	0	0	normal
0	tcp	http	SF	317	315	0	0	0	0	0	1	0	0	0	0	0	0	0	0	0	0	1	2	0	0	0	0	1	0	1	255	255	1	0	0	0	0	0	0	0	normal
0	udp	domain_u	SF	33	0	0	0	0	0	0	0	0	0	0	0	0	0	0	0	0	0	8	8	0	0	0	0	1	0	0	255	36	0.14	0.03	0.14	0	0	0	0	0	normal
0	tcp	private	REJ	0	0	0	0	0	0	0	0	0	0	0	0	0	0	0	0	0	0	2	1	0	0	1	1	0.5	1	0	255	1	0	0.6	0.56	0	0.01	0	0.57	1	portsweep
0	tcp	private	RSTR	0	0	0	0	0	0	0	0	0	0	0	0	0	0	0	0	0	0	1	1	0	0	1	1	1	0	0	255	1	0	0.64	0.64	0	0	0	0.64	1	portsweep
0	udp	domain_u	SF	44	70	0	0	0	0	0	0	0	0	0	0	0	0	0	0	0	0	195	197	0	0	0	0	1	0	0.01	255	234	0.92	0.01	0.01	0	0	0	0	0	normal
0	tcp	http	SF	215	584	0	0	0	0	0	1	0	0	0	0	0	0	0	0	0	0	4	9	0	0	0	0	1	0	0.56	255	255	1	0	0	0	0	0	0	0	normal
0	tcp	private	S0	0	0	0	0	0	0	0	0	0	0	0	0	0	0	0	0	0	0	260	9	1	1	0	0	0.03	0.07	0	255	7	0.03	0.07	0	0	1	1	0	0	neptune
0	tcp	http	SF	332	2844	0	0	0	0	0	1	0	0	0	0	0	0	0	0	0	0	14	14	0	0	0	0	1	0	0	142	255	1	0	0.01	0.03	0	0	0	0	normal
1	tcp	smtp	SF	978	334	0	0	0	0	0	1	0	0	0	0	0	0	0	0	0	0	1	3	0	0	0	0	1	0	1	128	164	0.75	0.03	0.01	0.02	0	0	0	0	normal
0	tcp	http	SF	296	5670	0	0	0	0	0	1	0	0	0	0	0	0	0	0	0	0	10	10	0	0	0	0	1	0	0	69	255	1	0	0.01	0.02	0	0	0	0	normal
0	tcp	telnet	S0	0	0	0	0	0	0	0	0	0	0	0	0	0	0	0	0	0	0	125	13	1	1	0	0	0.1	0.06	0	255	8	0.03	0.07	0	0	1	1	0	0	neptune
0	tcp	private	REJ	0	0	0	0	0	0	0	0	0	0	0	0	0	0	0	0	0	0	139	10	0	0	1	1	0.07	0.06	0	255	6	0.02	0.09	0	0	0	0	1	1	neptune
0	tcp	http	SF	214	9986	0	0	0	0	0	1	0	0	0	0	0	0	0	0	0	0	10	11	0	0	0	0	1	0	0.18	66	255	1	0	0.02	0.02	0	0	0	0	normal
0	tcp	private	S0	0	0	0	0	0	0	0	0	0	0	0	0	0	0	0	0	0	0	251	7	1	1	0	0	0.03	0.07	0	255	2	0.01	0.07	0	0	1	1	0	0	neptune
0	udp	ntp_u	SF	48	48	0	0	0	0	0	0	0	0	0	0	0	0	0	0	0	0	1	1	0	0	0	0	1	0	0	42	23	0.55	0.05	0.55	0	0	0	0	0	normal
0	tcp	http	SF	226	1301	0	0	0	0	0	1	0	0	0	0	0	0	0	0	0	0	5	5	0	0	0	0	1	0	0	14	255	1	0	0.07	0.03	0	0	0	0	normal
0	tcp	bgp	S0	0	0	0	0	0	0	0	0	0	0	0	0	0	0	0	0	0	0	211	17	1	1	0	0	0.08	0.07	0	255	12	0.05	0.08	0	0	1	1	0	0	neptune
0	icmp	urp_i	SF	78	0	0	0	0	0	0	0	0	0	0	0	0	0	0	0	0	0	20	8	0	0	0	0	0.4	0.1	0	255	16	0.06	0.01	0.06	0	0	0	0	0	normal
0	tcp	private	S0	0	0	0	0	0	0	0	0	0	0	0	0	0	0	0	0	0	0	208	2	1	1	0	0	0.01	0.07	0	255	5	0.02	0.07	0	0	1	1	0	0	neptune
0	tcp	http	REJ	0	0	0	0	0	0	0	0	0	0	0	0	0	0	0	0	0	0	1	1	0	0	1	1	1	0	0	8	38	1	0	0.12	0.18	0	0	1	1	normal
0	tcp	discard	S0	0	0	0	0	0	0	0	0	0	0	0	0	0	0	0	0	0	0	268	19	1	1	0	0	0.07	0.06	0	255	19	0.07	0.07	0	0	1	1	0	0	neptune
0	tcp	private	REJ	0	0	0	0	0	0	0	0	0	0	0	0	0	0	0	0	0	0	1	1	0	0	1	1	1	0	0	37	2	0.03	1	0.03	1	0	0	0.86	1	ipsweep
0	tcp	private	REJ	0	0	0	0	0	0	0	0	0	0	0	0	0	0	0	0	0	0	2	1	0	0	1	1	0.5	1	0	255	1	0	0.53	0.51	0	0	0	0.51	1	portsweep
0	tcp	http	SF	294	3327	0	0	0	0	0	1	0	0	0	0	0	0	0	0	0	0	1	19	0	0	0	0	1	0	0.16	57	255	1	0	0.02	0.04	0	0	0	0	normal
0	tcp	supdup	S0	0	0	0	0	0	0	0	0	0	0	0	0	0	0	0	0	0	0	286	3	1	1	0	0	0.01	0.05	0	255	3	0.01	0.05	0	0	1	1	0	0	neptune
0	tcp	http	SF	220	1249	0	0	0	0	0	1	0	0	0	0	0	0	0	0	0	0	7	7	0	0	0	0	1	0	0	159	255	1	0	0.01	0.03	0	0	0	0	normal
0	tcp	other	REJ	0	0	0	0	0	0	0	0	0	0	0	0	0	0	0	0	0	0	425	1	0.08	0	0.91	1	0	1	0	255	1	0	1	0	0	0.08	0	0.92	1	satan
0	tcp	http	SF	196	3282	0	0	0	0	0	1	0	0	0	0	0	0	0	0	0	0	8	9	0	0	0	0	1	0	0.22	255	255	1	0	0	0	0	0	0	0	normal
0	tcp	http	S0	0	0	0	0	0	0	0	0	0	0	0	0	0	0	0	0	0	0	272	30	1	0.43	0	0	0.05	0.06	0.1	255	13	0.05	0.08	0	0	1	1	0	0	neptune
0	tcp	http	SF	327	4482	0	0	0	0	0	1	0	0	0	0	0	0	0	0	0	0	4	8	0	0	0	0	1	0	0.25	58	255	1	0	0.02	0.02	0	0	0	0	normal
0	tcp	uucp_path	REJ	0	0	0	0	0	0	0	0	0	0	0	0	0	0	0	0	0	0	241	3	0	0	1	1	0.01	0.07	0	255	3	0.01	0.07	0	0	0	0	1	1	neptune
0	tcp	ftp_data	SF	319	0	0	0	0	0	0	0	0	0	0	0	0	0	0	0	0	0	2	2	0	0	0	0	1	0	0	6	2	0.33	0.5	0.33	0	0	0	0	0	normal
0	tcp	smtp	SF	1087	302	0	0	0	0	0	1	0	0	0	0	0	0	0	0	0	0	1	1	0	0	0	0	1	0	0	246	64	0.24	0.29	0	0.03	0	0	0.26	0	normal
0	tcp	http	SF	210	3754	0	0	0	0	0	1	0	0	0	0	0	0	0	0	0	0	18	18	0	0	0	0	1	0	0	62	255	1	0	0.02	0.02	0	0.01	0	0	normal
0	tcp	sql_net	S0	0	0	0	0	0	0	0	0	0	0	0	0	0	0	0	0	0	0	125	19	1	1	0	0	0.15	0.06	0	255	18	0.07	0.07	0	0	1	1	0	0	neptune
0	tcp	http	REJ	0	0	0	0	0	0	0	0	0	0	0	0	0	0	0	0	0	0	1	1	0	0	1	1	1	0	0	12	255	1	0	0.08	0.15	0	0	1	0.79	normal
0	tcp	http	SF	234	6282	0	0	0	0	0	1	0	0	0	0	0	0	0	0	0	0	6	6	0	0	0	0	1	0	0	106	255	1	0	0.01	0.03	0	0	0	0	normal
0	icmp	eco_i	SF	8	0	0	0	0	0	0	0	0	0	0	0	0	0	0	0	0	0	1	18	0	0	0	0	1	0	1	2	255	1	0	1	0.5	0	0	0	0	ipsweep
0	tcp	http	SF	54540	8314	0	0	0	2	0	1	1	0	0	0	0	0	0	0	0	0	1	1	0	0	0	0	1	0	0	251	251	1	0	0	0	0	0	0.02	0.02	back
0	tcp	http	SF	237	1461	0	0	0	0	0	1	0	0	0	0	0	0	0	0	0	0	3	3	0	0	0	0	1	0	0	59	255	1	0	0.02	0.02	0	0	0	0	normal
0	tcp	ftp_data	S0	0	0	0	0	0	0	0	0	0	0	0	0	0	0	0	0	0	0	42	10	1	1	0	0	0.24	0.1	0	124	62	0.24	0.03	0.01	0.03	0.98	0.48	0	0	neptune
0	tcp	private	S0	0	0	0	0	0	0	0	0	0	0	0	0	0	0	0	0	0	0	274	10	1	1	0	0	0.04	0.06	0	255	10	0.04	0.07	0	0	1	1	0	0	neptune
0	tcp	http	SF	200	955	0	0	0	0	0	1	0	0	0	0	0	0	0	0	0	0	3	3	0	0	0	0	1	0	0	250	255	1	0	0	0.01	0	0	0	0	normal
0	tcp	http	SF	219	657	0	0	0	0	0	1	0	0	0	0	0	0	0	0	0	0	7	9	0	0	0	0	1	0	0.33	28	255	1	0	0.04	0.01	0	0	0	0	normal
0	tcp	http	SF	284	5921	0	0	0	0	0	1	0	0	0	0	0	0	0	0	0	0	1	1	0	0	0	0	1	0	0	49	255	1	0	0.02	0.07	0	0	0	0	normal
0	tcp	nntp	S0	0	0	0	0	0	0	0	0	0	0	0	0	0	0	0	0	0	0	196	12	1	1	0	0	0.06	0.07	0	255	12	0.05	0.08	0	0	1	1	0	0	neptune
0	tcp	http	SF	325	426	0	0	0	0	0	1	0	0	0	0	0	0	0	0	0	0	5	5	0	0	0	0	1	0	0	187	255	1	0	0.01	0.01	0	0	0	0	normal
0	tcp	courier	S0	0	0	0	0	0	0	0	0	0	0	0	0	0	0	0	0	0	0	111	6	1	1	0	0	0.05	0.07	0	255	6	0.02	0.07	0	0	1	1	0	0	neptune
0	icmp	eco_i	SF	30	0	0	0	0	0	0	0	0	0	0	0	0	0	0	0	0	0	1	1	0	0	0	0	1	0	0	247	247	1	0	1	0	0	0	0	0	normal
0	tcp	http	SF	335	7902	0	0	0	0	0	1	0	0	0	0	0	0	0	0	0	0	1	8	0	0	0	0	1	0	0.88	1	255	1	0	1	0.04	0	0	0	0	normal
0	udp	domain_u	SF	36	0	0	0	0	0	0	0	0	0	0	0	0	0	0	0	0	0	2	4	0	0	0	0	1	0	0.75	67	171	1	0	1	0.01	0	0	0	0	normal
0	tcp	private	S0	0	0	0	0	0	0	0	0	0	0	0	0	0	0	0	0	0	0	168	3	1	1	0	0	0.02	0.08	0	255	3	0.01	0.08	0	0	1	1	0	0	neptune
0	udp	domain_u	SF	43	43	0	0	0	0	0	0	0	0	0	0	0	0	0	0	0	0	122	188	0	0	0	0	1	0	0.01	255	255	1	0	0.01	0	0	0	0	0	normal
0	tcp	courier	S0	0	0	0	0	0	0	0	0	0	0	0	0	0	0	0	0	0	0	108	8	1	1	0	0	0.07	0.06	0	255	8	0.03	0.07	0	0	1	1	0	0	neptune
0	tcp	http	REJ	0	0	0	0	0	0	0	0	0	0	0	0	0	0	0	0	0	0	1	1	0	0	1	1	1	0	0	6	55	1	0	0.17	0.24	0	0	1	1	normal
0	tcp	private	S0	0	0	0	0	0	0	0	0	0	0	0	0	0	0	0	0	0	0	36	12	1	1	0	0	0.33	0.14	0	255	12	0.05	0.1	0	0	1	1	0	0	neptune
0	tcp	private	S0	0	0	0	0	0	0	0	0	0	0	0	0	0	0	0	0	0	0	143	19	1	1	0	0	0.13	0.06	0	255	4	0.02	0.06	0	0	1	1	0	0	neptune
0	tcp	http	SF	216	1956	0	0	0	0	0	1	0	0	0	0	0	0	0	0	0	0	1	21	0	0	0	0	1	0	0.1	12	255	1	0	0.08	0.05	0	0	0	0	normal
0	tcp	uucp	S0	0	0	0	0	0	0	0	0	0	0	0	0	0	0	0	0	0	0	132	8	1	1	0	0	0.06	0.05	0	255	8	0.03	0.05	0	0	1	1	0	0	neptune
0	udp	domain_u	SF	44	78	0	0	0	0	0	0	0	0	0	0	0	0	0	0	0	0	139	139	0	0	0	0	1	0	0	255	166	0.65	0.01	0	0	0	0	0	0	normal
0	tcp	http	SF	347	8113	0	0	0	0	0	1	0	0	0	0	0	0	0	0	0	0	7	7	0	0	0	0	1	0	0	255	255	1	0	0	0	0.01	0.01	0.02	0.02	normal
1	tcp	smtp	SF	570	280	0	0	0	0	0	1	0	0	0	0	0	0	0	0	0	0	1	1	0	0	0	0	1	0	0	126	104	0.44	0.05	0.01	0.02	0.01	0.01	0.01	0	normal
0	tcp	http	SF	219	17540	0	0	0	0	0	1	0	0	0	0	0	0	0	0	0	0	8	8	0	0	0	0	1	0	0	36	255	1	0	0.03	0.05	0	0	0	0	normal
0	udp	other	SF	146	0	0	0	0	0	0	0	0	0	0	0	0	0	0	0	0	0	3	1	0	0	0	0	0.33	1	0	255	1	0	0.53	0.88	0	0	0	0	0	normal
0	tcp	ftp	S0	0	0	0	0	0	0	0	0	0	0	0	0	0	0	0	0	0	0	222	1	1	1	0	0	0	0.06	0	255	1	0	0.06	0	0	1	1	0	0	neptune
0	tcp	private	S0	0	0	0	0	0	0	0	0	0	0	0	0	0	0	0	0	0	0	260	8	1	1	0	0	0.03	0.05	0	120	8	0.07	0.08	0.01	0	0.98	1	0	0	neptune
0	tcp	private	S0	0	0	0	0	0	0	0	0	0	0	0	0	0	0	0	0	0	0	237	15	1	1	0	0	0.06	0.07	0	255	1	0	0.08	0	0	1	1	0	0	neptune
0	tcp	private	S0	0	0	0	0	0	0	0	0	0	0	0	0	0	0	0	0	0	0	132	15	1	1	0	0	0.11	0.06	0	255	16	0.06	0.05	0	0	1	1	0	0	neptune
31401	tcp	private	RSTR	1	0	0	0	0	0	0	0	0	0	0	0	0	0	0	0	0	0	2	2	0	0	1	1	1	0	0	255	2	0.01	0.82	1	0	0	0	1	1	portsweep
0	tcp	private	S0	0	0	0	0	0	0	0	0	0	0	0	0	0	0	0	0	0	0	57	11	1	1	0	0	0.19	0.11	0	255	11	0.04	0.07	0	0	1	1	0	0	neptune
0	icmp	eco_i	SF	18	0	0	0	0	0	0	0	0	0	0	0	0	0	0	0	0	0	1	1	0	0	0	0	1	0	0	4	200	1	0	1	0.25	0	0	0	0	ipsweep
0	tcp	time	SF	0	4	0	0	0	0	0	0	0	0	0	0	0	0	0	0	0	0	1	1	0	0	0	0	1	0	0	25	25	1	0	0.04	0	0.08	0.08	0.04	0.04	normal
0	tcp	http	SF	233	581	0	0	0	0	0	1	0	0	0	0	0	0	0	0	0	0	13	26	0	0	0	0	1	0	0.08	255	255	1	0	0	0	0	0	0	0	normal
0	tcp	finger	S0	0	0	0	0	0	0	0	0	0	0	0	0	0	0	0	0	0	0	257	19	1	1	0	0	0.07	0.05	0	255	19	0.07	0.07	0	0	1	1	0	0	neptune
0	tcp	ftp_data	SF	276	0	0	0	0	0	0	0	0	0	0	0	0	0	0	0	0	0	1	1	0	0	0	0	1	0	0	76	24	0.17	0.08	0.17	0.08	0	0	0	0	normal
0	udp	domain_u	SF	44	139	0	0	0	0	0	0	0	0	0	0	0	0	0	0	0	0	77	157	0	0	0	0	1	0	0.01	255	242	0.95	0.01	0	0	0	0	0	0	normal
0	icmp	eco_i	SF	8	0	0	0	0	0	0	0	0	0	0	0	0	0	0	0	0	0	1	27	0	0	0	0	1	0	1	1	41	1	0	1	0.51	0	0	0	0	ipsweep
7805	tcp	telnet	SF	1828	148722	0	0	0	1	2	1	19	0	1	10	8	0	0	0	0	0	1	1	0	0	0	0	1	0	0	51	7	0.14	0.08	0.02	0	0	0	0	0	normal
0	tcp	http	SF	200	764	0	0	0	0	0	1	0	0	0	0	0	0	0	0	0	0	2	12	0	0	0	0	1	0	0.33	23	255	1	0	0.04	0.02	0	0	0	0	normal
0	udp	domain_u	SF	46	46	0	0	0	0	0	0	0	0	0	0	0	0	0	0	0	0	11	20	0	0	0	0	1	0	0.15	255	255	1	0	0	0	0	0	0	0	normal
0	tcp	private	S0	0	0	0	0	0	0	0	0	0	0	0	0	0	0	0	0	0	0	257	19	1	1	0	0	0.07	0.05	0	255	2	0.01	0.09	0	0	1	1	0	0	neptune
0	tcp	telnet	S0	0	0	0	0	0	0	0	0	0	0	0	0	0	0	0	0	0	0	13	13	1	1	0	0	1	0	0	135	75	0.56	0.01	0.01	0	0.99	0.97	0	0	neptune
0	tcp	http	SF	216	5284	0	0	0	0	0	1	0	0	0	0	0	0	0	0	0	0	9	9	0	0	0	0	1	0	0	123	255	1	0	0.01	0.02	0	0	0.44	0.29	normal
0	tcp	exec	RSTO	0	0	0	0	0	0	0	0	0	0	0	0	0	0	0	0	0	0	137	9	0	0	1	1	0.07	0.06	0	255	4	0.02	0.06	0	0	0	0	1	1	neptune
0	tcp	http	SF	234	997	0	0	0	0	0	1	0	0	0	0	0	0	0	0	0	0	28	28	0	0	0	0	1	0	0	255	255	1	0	0	0	0	0	0	0	normal
0	tcp	http	SF	220	1643	0	0	0	0	0	1	0	0	0	0	0	0	0	0	0	0	12	25	0	0.04	0	0	1	0	0.08	25	255	1	0	0.04	0.04	0	0.01	0	0	normal
0	tcp	login	S0	0	0	0	0	0	0	0	0	0	0	0	0	0	0	0	0	0	0	132	3	1	1	0	0	0.02	0.06	0	255	14	0.05	0.07	0	0	1	1	0	0	neptune
0	udp	private	SF	105	146	0	0	0	0	0	0	0	0	0	0	0	0	0	0	0	0	7	1	0	0	0	0	0.14	0.29	0	255	226	0.89	0.01	0.01	0	0	0	0	0	normal
0	tcp	http	REJ	0	0	0	0	0	0	0	0	0	0	0	0	0	0	0	0	0	0	1	1	0	0	1	1	1	0	0	12	255	1	0	0.08	0.04	0	0	0.08	0.02	normal
0	tcp	Z39_50	S0	0	0	0	0	0	0	0	0	0	0	0	0	0	0	0	0	0	0	290	16	1	1	0	0	0.06	0.06	0	255	11	0.04	0.08	0	0	1	1	0	0	neptune
0	tcp	private	S0	0	0	0	0	0	0	0	0	0	0	0	0	0	0	0	0	0	0	203	2	1	1	0	0	0.01	0.06	0	255	9	0.04	0.06	0	0	1	1	0	0	neptune
0	tcp	private	S0	0	0	0	0	0	0	0	0	0	0	0	0	0	0	0	0	0	0	290	8	1	1	0	0	0.03	0.06	0	255	9	0.04	0.08	0	0	1	1	0	0	neptune
0	tcp	http	SF	288	2881	0	0	0	0	0	1	0	0	0	0	0	0	0	0	0	0	14	16	0	0	0	0	1	0	0.12	14	255	1	0	0.07	0.05	0	0	0	0	normal
0	tcp	uucp	RSTO	0	0	0	0	0	0	0	0	0	0	0	0	0	0	0	0	0	0	116	3	0	0	1	1	0.03	0.07	0	255	3	0.01	0.08	0	0	0	0	1	1	neptune
0	tcp	private	S0	0	0	0	0	0	0	0	0	0	0	0	0	0	0	0	0	0	0	260	6	1	1	0	0	0.02	0.07	0	255	5	0.02	0.07	0	0	1	1	0	0	neptune
0	udp	private	SF	1	0	0	0	0	0	0	0	0	0	0	0	0	0	0	0	0	0	12	1	0	0	0	0	0.08	0.17	0	255	24	0.09	0.2	0.6	0	0	0	0.34	0	satan
0	udp	private	SF	28	0	0	3	0	0	0	0	0	0	0	0	0	0	0	0	0	0	21	21	0	0	0	0	1	0	0	255	21	0.08	0.02	0.08	0	0	0	0	0	teardrop
0	tcp	http	SF	279	494	0	0	0	0	0	1	0	0	0	0	0	0	0	0	0	0	2	2	0	0	0	0	1	0	0	255	255	1	0	0	0	0	0	0	0	normal
0	icmp	ecr_i	SF	1032	0	0	0	0	0	0	0	0	0	0	0	0	0	0	0	0	0	486	486	0	0	0	0	1	0	0	255	255	1	0	1	0	0	0	0	0	smurf
0	tcp	ftp_data	SF	192	0	0	0	0	0	0	1	0	0	0	0	0	0	0	0	0	0	2	3	0	0	0	0	1	0	0.67	255	115	0.45	0.01	0.45	0	0	0	0	0	normal
7	tcp	telnet	SF	105	1401	0	0	0	0	0	1	0	0	0	0	0	0	0	0	0	0	1	1	0	0	0	0	1	0	0	84	1	0.01	0.07	0.01	0	0	0	0	0	normal
0	tcp	private	REJ	0	0	0	0	0	0	0	0	0	0	0	0	0	0	0	0	0	0	1	1	0	0	1	1	1	0	0	27	2	0.04	1	0.04	1	0	0	0.89	1	ipsweep
10	tcp	smtp	SF	1330	282	0	0	0	0	0	1	0	0	0	0	0	0	0	0	0	0	1	1	0	0	0	0	1	0	0	255	142	0.56	0.03	0	0	0	0	0	0	normal
0	icmp	ecr_i	SF	520	0	0	0	0	0	0	0	0	0	0	0	0	0	0	0	0	0	457	457	0	0	0	0	1	0	0	153	153	1	0	1	0	0	0	0	0	smurf
0	tcp	ftp_data	S0	0	0	0	0	0	0	0	0	0	0	0	0	0	0	0	0	0	0	47	4	1	1	0	0	0.09	0.09	0	255	64	0.25	0.02	0.02	0	1	1	0	0	neptune
0	tcp	http	SF	230	362	0	0	0	0	0	1	0	0	0	0	0	0	0	0	0	0	10	18	0	0	0	0	1	0	0.17	121	255	1	0	0.01	0.04	0	0	0	0	normal
0	udp	domain_u	SF	44	110	0	0	0	0	0	0	0	0	0	0	0	0	0	0	0	0	71	151	0	0	0	0	1	0	0.01	255	255	1	0	0	0	0	0	0	0	normal
0	tcp	http	SF	271	3582	0	0	0	0	0	1	0	0	0	0	0	0	0	0	0	0	12	12	0	0	0	0	1	0	0	12	255	1	0	0.08	0.03	0	0	0	0	normal
0	tcp	http	SF	179	1668	0	0	0	0	0	1	0	0	0	0	0	0	0	0	0	0	6	6	0	0	0	0	1	0	0	52	255	1	0	0.02	0.03	0	0	0	0	normal
0	tcp	ftp_data	SF	852	0	0	0	0	0	0	0	0	0	0	0	0	0	0	0	0	0	6	6	0	0	0	0	1	0	0	219	39	0.13	0.02	0.13	0.05	0	0	0	0	normal
0	tcp	http	SF	222	310	0	0	0	0	0	1	0	0	0	0	0	0	0	0	0	0	5	13	0	0	0	0	1	0	0.15	170	255	1	0	0.01	0.01	0	0	0	0	normal
0	tcp	http	SF	314	4137	0	0	0	0	0	1	0	0	0	0	0	0	0	0	0	0	7	7	0	0	0	0	1	0	0	255	255	1	0	0	0	0	0	0	0	normal
0	tcp	login	RSTO	0	0	0	0	0	0	0	0	0	0	0	0	0	0	0	0	0	0	139	10	0	0	1	1	0.07	0.06	0	255	10	0.04	0.06	0	0	0	0	1	1	neptune
0	tcp	http	SF	230	6880	0	0	0	0	0	1	0	0	0	0	0	0	0	0	0	0	1	17	0	0	0	0	1	0	0.29	24	255	1	0	0.04	0.04	0	0	0	0.01	normal
0	tcp	whois	S0	0	0	0	0	0	0	0	0	0	0	0	0	0	0	0	0	0	0	200	6	1	1	0	0	0.03	0.08	0	255	6	0.02	0.07	0	0	1	1	0	0	neptune
0	tcp	ctf	S0	0	0	0	0	0	0	0	0	0	0	0	0	0	0	0	0	0	0	140	1	1	1	0	0	0.01	0.06	0	255	1	0	0.08	0	0	1	1	0	0	neptune
0	tcp	smtp	SF	857	327	0	0	0	0	0	1	0	0	0	0	0	0	0	0	0	0	1	1	0	0	0	0	1	0	0	173	132	0.57	0.02	0.01	0.02	0	0	0	0	normal
0	tcp	http	SF	234	1707	0	0	0	0	0	1	0	0	0	0	0	0	0	0	0	0	9	9	0	0	0	0	1	0	0	9	255	1	0	0.11	0.04	0	0	0	0	normal
0	icmp	ecr_i	SF	1032	0	0	0	0	0	0	0	0	0	0	0	0	0	0	0	0	0	511	511	0	0	0	0	1	0	0	255	200	0.78	0.01	0.78	0	0	0	0	0	smurf
0	udp	private	SF	28	0	0	3	0	0	0	0	0	0	0	0	0	0	0	0	0	0	68	68	0	0	0	0	1	0	0	255	68	0.27	0.02	0.27	0	0	0	0	0	teardrop
0	tcp	private	S0	0	0	0	0	0	0	0	0	0	0	0	0	0	0	0	0	0	0	132	7	1	1	0	0	0.05	0.06	0	255	7	0.03	0.06	0	0	1	1	0	0	neptune
0	tcp	http	SF	215	6367	0	0	0	0	0	1	0	0	0	0	0	0	0	0	0	0	9	9	0	0	0	0	1	0	0	255	255	1	0	0	0	0	0	0	0	normal
0	udp	domain_u	SF	46	46	0	0	0	0	0	0	0	0	0	0	0	0	0	0	0	0	215	215	0	0	0	0	1	0	0	255	250	0.98	0.01	0	0	0	0	0	0	normal
0	udp	private	SF	105	146	0	0	0	0	0	0	0	0	0	0	0	0	0	0	0	0	1	1	0	0	0	0	1	0	0	229	217	0.95	0.01	0	0	0	0	0	0	normal
0	tcp	private	S0	0	0	0	0	0	0	0	0	0	0	0	0	0	0	0	0	0	0	115	18	1	1	0	0	0.16	0.04	0	255	18	0.07	0.04	0	0	1	1	0	0	neptune
0	tcp	private	S0	0	0	0	0	0	0	0	0	0	0	0	0	0	0	0	0	0	0	35	16	1	1	0	0	0.46	0.11	0	255	16	0.06	0.08	0	0	1	1	0	0	neptune
0	tcp	csnet_ns	S0	0	0	0	0	0	0	0	0	0	0	0	0	0	0	0	0	0	0	275	15	1	1	0	0	0.05	0.06	0	255	15	0.06	0.09	0	0	1	1	0	0	neptune
0	tcp	http	SF	305	2507	0	0	0	0	0	1	0	0	0	0	0	0	0	0	0	0	4	4	0	0	0	0	1	0	0	255	239	0.94	0.01	0	0	0	0	0	0	normal
0	tcp	private	REJ	0	0	0	0	0	0	0	0	0	0	0	0	0	0	0	0	0	0	76	13	0	0	1	1	0.17	0.08	0	255	13	0.05	0.07	0	0	0	0	1	1	neptune
0	tcp	http	SF	336	15767	0	0	0	0	0	1	0	0	0	0	0	0	0	0	0	0	12	12	0	0	0	0	1	0	0	95	255	1	0	0.01	0.02	0	0	0	0	normal
0	tcp	csnet_ns	S0	0	0	0	0	0	0	0	0	0	0	0	0	0	0	0	0	0	0	202	2	1	1	0	0	0.01	0.06	0	255	8	0.03	0.07	0	0	1	1	0	0	neptune
0	tcp	private	S0	0	0	0	0	0	0	0	0	0	0	0	0	0	0	0	0	0	0	252	14	1	1	0	0	0.06	0.07	0	255	13	0.05	0.09	0	0	1	1	0	0	neptune
5784	udp	other	SF	147	105	0	0	0	0	0	0	0	0	0	0	0	0	0	0	0	0	1	1	0	0	0	0	1	0	0	255	3	0.01	0.53	0.82	0	0	0	0	0	normal
0	tcp	http	SF	335	1212	0	0	0	0	0	1	0	0	0	0	0	0	0	0	0	0	3	3	0	0	0	0	1	0	0	7	255	1	0	0.14	0.21	0	0.01	0.43	0.96	normal
0	tcp	telnet	S0	0	0	0	0	0	0	0	0	0	0	0	0	0	0	0	0	0	0	74	17	1	1	0	0	0.23	0.05	0	255	58	0.23	0.02	0.01	0	1	1	0	0	neptune
0	tcp	http	SF	339	241	0	0	0	0	0	1	0	0	0	0	0	0	0	0	0	0	1	1	0	0	0	0	1	0	0	68	255	1	0	0.01	0.02	0	0	0	0	normal
0	tcp	http	SF	317	3245	0	0	0	0	0	1	0	0	0	0	0	0	0	0	0	0	4	4	0	0	0	0	1	0	0	251	255	1	0	0	0.01	0	0	0	0	normal
0	tcp	private	S0	0	0	0	0	0	0	0	0	0	0	0	0	0	0	0	0	0	0	116	19	1	1	0	0	0.16	0.06	0	255	15	0.06	0.06	0	0	1	1	0	0	neptune
0	tcp	http	SF	54540	8314	0	0	0	2	0	1	1	0	0	0	0	0	0	0	0	0	2	2	0	0	0	0	1	0	0	79	79	1	0	0.01	0	0.01	0.01	0.01	0.01	back
0	tcp	vmnet	S0	0	0	0	0	0	0	0	0	0	0	0	0	0	0	0	0	0	0	197	2	1	1	0	0	0.01	0.07	0	255	2	0.01	0.08	0	0	1	1	0	0	neptune
0	udp	domain_u	SF	42	131	0	0	0	0	0	0	0	0	0	0	0	0	0	0	0	0	80	160	0	0	0	0	1	0	0.01	255	254	1	0.01	0	0	0	0	0	0	normal
0	tcp	smtp	SF	986	368	0	0	0	0	0	1	0	0	0	0	0	0	0	0	0	0	1	1	0	0	0	0	1	0	0	76	169	0.89	0.04	0.01	0.01	0	0	0	0	normal
0	tcp	private	S0	0	0	0	0	0	0	0	0	0	0	0	0	0	0	0	0	0	0	198	4	1	1	0	0	0.02	0.08	0	255	4	0.02	0.08	0	0	1	1	0	0	neptune
0	icmp	urp_i	SF	183	0	0	0	0	0	0	0	0	0	0	0	0	0	0	0	0	0	4	4	0	0	0	0	1	0	0	255	37	0.15	0.01	0.16	0	0	0	0	0	normal
0	tcp	private	REJ	0	0	0	0	0	0	0	0	0	0	0	0	0	0	0	0	0	0	102	3	0	0	1	1	0.03	0.07	0	255	1	0	0.07	0	0	0	0	1	1	neptune
0	tcp	http	SF	405	23786	0	0	0	0	0	1	0	0	0	0	0	0	0	0	0	0	1	1	0	0	0	0	1	0	0	9	255	1	0	0.11	0.05	0	0	0	0	normal
0	tcp	link	S0	0	0	0	0	0	0	0	0	0	0	0	0	0	0	0	0	0	0	223	21	1	1	0	0	0.09	0.05	0	255	21	0.08	0.05	0	0	1	1	0	0	neptune
0	tcp	smtp	SF	785	327	0	0	0	0	0	1	0	0	0	0	0	0	0	0	0	0	1	1	0	0	0	0	1	0	0	50	70	0.76	0.12	0.02	0.03	0.02	0	0	0	normal
0	tcp	http	SF	258	4302	0	0	0	0	0	1	0	0	0	0	0	0	0	0	0	0	1	1	0	0	0	0	1	0	0	31	34	1	0	0.03	0.06	0	0.06	0	0.03	normal
0	tcp	login	S0	0	0	0	0	0	0	0	0	0	0	0	0	0	0	0	0	0	0	138	6	1	1	0	0	0.04	0.06	0	255	6	0.02	0.06	0	0	1	1	0	0	neptune
0	icmp	eco_i	SF	8	0	0	0	0	0	0	0	0	0	0	0	0	0	0	0	0	0	1	28	0	0	0	0	1	0	1	1	35	1	0	1	0.51	0	0	0	0	ipsweep
0	tcp	http	SF	318	2649	0	0	0	0	0	1	0	0	0	0	0	0	0	0	0	0	5	5	0	0	0	0	1	0	0	5	255	1	0	0.2	0.09	0	0	0	0	normal
0	tcp	private	REJ	0	0	0	0	0	0	0	0	0	0	0	0	0	0	0	0	0	0	154	1	0	0	1	1	0.01	0.07	0	255	1	0	0.07	0	0	0	0	1	1	neptune
0	tcp	ssh	S0	0	0	0	0	0	0	0	0	0	0	0	0	0	0	0	0	0	0	204	18	1	1	0	0	0.09	0.06	0	255	18	0.07	0.07	0	0	1	1	0	0	neptune
0	tcp	time	S0	0	0	0	0	0	0	0	0	0	0	0	0	0	0	0	0	0	0	262	4	1	1	0	0	0.02	0.06	0	255	4	0.02	0.07	0	0	1	1	0	0	neptune
0	tcp	http	SF	216	1240	0	0	0	0	0	1	0	0	0	0	0	0	0	0	0	0	8	8	0	0	0	0	1	0	0	255	255	1	0	0.01	0	0	0	0	0	normal
1	tcp	private	RSTR	0	0	0	0	0	0	0	0	0	0	0	0	0	0	0	0	0	0	25	2	0	0	1	1	0.08	0.52	0	195	2	0.01	0.08	0.13	0	0.01	0	0.38	1	portsweep
0	tcp	http	SF	291	320	0	0	0	0	0	1	0	0	0	0	0	0	0	0	0	0	3	3	0	0	0	0	1	0	0	55	255	1	0	0.02	0.05	0.02	0	0	0	normal
0	tcp	http	SF	224	546	0	0	0	0	0	1	0	0	0	0	0	0	0	0	0	0	21	21	0	0	0	0	1	0	0	21	255	1	0	0.05	0.06	0	0.01	0	0	normal
0	tcp	ftp_data	REJ	0	0	0	0	0	0	0	0	0	0	0	0	0	0	0	0	0	0	459	5	0.07	0	0.9	1	0.01	0.99	0	255	4	0.02	0.99	0	0	0.08	0	0.91	1	satan
0	tcp	domain	S0	0	0	0	0	0	0	0	0	0	0	0	0	0	0	0	0	0	0	253	1	1	1	0	0	0	0.07	0	255	1	0	0.08	0	0	1	1	0	0	neptune
542	udp	domain_u	SF	17	42	0	0	0	0	0	0	0	0	0	0	0	0	0	0	0	0	1	1	0	0	0	0	1	0	0	255	224	0.88	0.01	0.04	0	0	0	0	0	normal
0	tcp	private	S0	0	0	0	0	0	0	0	0	0	0	0	0	0	0	0	0	0	0	142	15	1	1	0	0	0.11	0.06	0	255	8	0.03	0.06	0	0	1	1	0	0	neptune
0	udp	domain_u	SF	29	29	0	0	0	0	0	0	0	0	0	0	0	0	0	0	0	0	1	3	0	0	0	0	1	0	1	255	253	0.99	0.01	0	0	0	0	0	0	normal
0	udp	private	SF	105	147	0	0	0	0	0	0	0	0	0	0	0	0	0	0	0	0	1	1	0	0	0	0	1	0	0	155	143	0.92	0.02	0.01	0	0	0	0	0	normal
0	icmp	eco_i	SF	30	0	0	0	0	0	0	0	0	0	0	0	0	0	0	0	0	0	12	1	0	0	0	0	0.08	0.25	0	255	3	0.01	0.01	0.09	0	0	0	0	0	normal
0	tcp	http	SF	325	12884	0	0	0	0	0	1	0	0	0	0	0	0	0	0	0	0	5	9	0	0	0	0	1	0	0.22	72	72	1	0	0.01	0	0	0	0	0	normal
0	tcp	login	S0	0	0	0	0	0	0	0	0	0	0	0	0	0	0	0	0	0	0	139	20	1	1	0	0	0.14	0.06	0	255	20	0.08	0.05	0	0	1	1	0	0	neptune
0	tcp	http	REJ	0	0	0	0	0	0	0	0	0	0	0	0	0	0	0	0	0	0	1	1	0	0	1	1	1	0	0	19	192	1	0	0.05	0.19	0	0	1	0.99	normal
0	tcp	ftp_data	SF	12	0	0	0	0	0	0	1	0	0	0	0	0	0	0	0	0	0	1	2	0	0	0	0	1	0	1	75	65	0.63	0.04	0.63	0.05	0.01	0.02	0	0	normal
0	tcp	http	SF	212	828	0	0	0	0	0	1	0	0	0	0	0	0	0	0	0	0	9	9	0	0	0	0	1	0	0	94	255	1	0	0.01	0.03	0	0	0	0	normal
0	tcp	http	SF	240	1475	0	0	0	0	0	1	0	0	0	0	0	0	0	0	0	0	12	12	0	0	0	0	1	0	0	255	255	1	0	0	0	0	0	0	0	normal
0	tcp	http	SF	292	13206	0	0	0	0	0	1	0	0	0	0	0	0	0	0	0	0	5	5	0	0	0	0	1	0	0	5	255	1	0	0.2	0.04	0	0	0	0	normal
0	tcp	http	SF	172	12793	0	0	0	2	0	1	0	0	0	0	0	0	0	0	0	0	1	2	0	0	0	0	1	0	1	255	255	1	0	0	0	0	0	0	0	normal
0	tcp	private	S0	0	0	0	0	0	0	0	0	0	0	0	0	0	0	0	0	0	0	196	9	1	1	0	0	0.05	0.06	0	255	20	0.08	0.07	0	0	1	1	0	0	neptune
0	tcp	http	SF	310	788	0	0	0	0	0	1	0	0	0	0	0	0	0	0	0	0	3	3	0	0	0	0	1	0	0	255	255	1	0	0	0	0	0	0	0	normal
0	udp	domain_u	SF	44	128	0	0	0	0	0	0	0	0	0	0	0	0	0	0	0	0	4	84	0	0	0	0	1	0	0.02	255	205	0.8	0.02	0	0	0	0	0	0	normal
0	udp	other	SF	145	0	0	0	0	0	0	0	0	0	0	0	0	0	0	0	0	0	3	1	0	0	0	0	0.33	0.67	0	255	1	0	0.54	0.9	0	0	0	0	0	normal
1	tcp	ftp	SF	1238	2451	0	0	0	28	0	1	0	0	0	0	0	0	0	0	0	1	1	1	0	0	0	0	1	0	0	255	123	0.48	0.02	0	0	0	0	0.01	0	warezclient
0	icmp	eco_i	SF	8	0	0	0	0	0	0	0	0	0	0	0	0	0	0	0	0	0	1	7	0	0	0	0	1	0	1	1	59	1	0	1	0.51	0	0	0	0	ipsweep
0	udp	domain_u	SF	45	45	0	0	0	0	0	0	0	0	0	0	0	0	0	0	0	0	167	167	0	0	0	0	1	0	0	255	254	1	0.01	0	0	0	0	0	0	normal
0	tcp	private	RSTR	0	0	0	0	0	0	0	0	0	0	0	0	0	0	0	0	0	0	2	1	0	0	0.5	1	0.5	1	0	255	1	0	1	1	0	0	0	0.99	1	portsweep
2	tcp	smtp	SF	1551	362	0	0	0	0	0	1	0	0	0	0	0	0	0	0	0	0	1	2	0	0	0	0	1	0	1	3	135	0.67	0.67	0.33	0.01	0	0	0	0	normal
4	tcp	smtp	SF	1308	328	0	0	0	0	0	1	0	0	0	0	0	0	0	0	0	0	1	1	0	0	0	0	1	0	0	2	14	1	0	0.5	0.14	0	0	0	0	normal
0	tcp	http	SF	356	1125	0	0	0	0	0	1	0	0	0	0	0	0	0	0	0	0	3	3	0	0	0	0	1	0	0	36	255	1	0	0.03	0.03	0	0	0	0	normal
0	tcp	http	SF	364	6914	0	0	0	0	0	1	0	0	0	0	0	0	0	0	0	0	13	13	0	0	0	0	1	0	0	255	255	1	0	0	0	0	0	0	0	normal
0	tcp	http	SF	331	776	0	0	0	0	0	1	0	0	0	0	0	0	0	0	0	0	10	14	0	0	0	0	1	0	0.29	255	255	1	0	0.01	0	0	0	0	0	normal
0	icmp	eco_i	SF	30	0	0	0	0	0	0	0	0	0	0	0	0	0	0	0	0	0	2	1	0	0	0	0	0.5	1	0	255	28	0.11	0.01	0.55	0	0	0	0	0	normal
0	tcp	private	S0	0	0	0	0	0	0	0	0	0	0	0	0	0	0	0	0	0	0	262	7	1	1	0	0	0.03	0.06	0	255	14	0.05	0.08	0	0	1	1	0	0	neptune
0	tcp	exec	S0	0	0	0	0	0	0	0	0	0	0	0	0	0	0	0	0	0	0	103	17	1	1	0	0	0.17	0.06	0	255	17	0.07	0.05	0	0	1	1	0	0	neptune
0	tcp	http	SF	247	7546	0	0	0	0	0	1	0	0	0	0	0	0	0	0	0	0	14	14	0	0	0	0	1	0	0	143	255	1	0	0.01	0.01	0	0	0	0	normal
0	tcp	http	SF	300	1841	0	0	0	0	0	1	0	0	0	0	0	0	0	0	0	0	43	43	0	0	0	0	1	0	0	43	255	1	0	0.02	0.02	0	0	0	0	normal
0	tcp	mtp	S0	0	0	0	0	0	0	0	0	0	0	0	0	0	0	0	0	0	0	221	16	1	1	0	0	0.07	0.06	0	255	17	0.07	0.08	0	0	1	1	0	0	neptune
0	tcp	http	SF	355	2109	0	0	0	0	0	1	0	0	0	0	0	0	0	0	0	0	5	26	0	0	0	0	1	0	0.23	29	255	1	0	0.03	0.05	0	0	0	0	normal
0	tcp	finger	S0	0	0	0	0	0	0	0	0	0	0	0	0	0	0	0	0	0	0	33	14	1	1	0	0	0.42	0.06	0	255	14	0.05	0.07	0.01	0	1	1	0	0	neptune
0	tcp	http	SF	316	1260	0	0	0	0	0	1	0	0	0	0	0	0	0	0	0	0	3	9	0	0	0	0	1	0	0.56	255	255	1	0	0	0	0	0	0	0	normal
0	udp	domain_u	SF	44	136	0	0	0	0	0	0	0	0	0	0	0	0	0	0	0	0	224	300	0	0	0	0	1	0	0.01	255	253	0.99	0.01	0	0	0	0	0	0	normal
30	tcp	ftp	SF	1458	4152	0	0	0	30	0	1	0	0	0	0	0	0	0	0	0	1	1	1	0	0	0	0	1	0	0	158	40	0.25	0.03	0.01	0	0	0	0	0	normal
0	tcp	uucp_path	S0	0	0	0	0	0	0	0	0	0	0	0	0	0	0	0	0	0	0	221	14	1	1	0	0	0.06	0.05	0	255	14	0.05	0.05	0	0	1	1	0	0	neptune
10455	udp	other	SF	146	105	0	0	0	0	0	0	0	0	0	0	0	0	0	0	0	0	4	2	0	0	0	0	0.5	0.5	0	255	2	0.01	0.51	0.87	0	0	0	0	0	normal
0	tcp	private	RSTR	0	0	0	0	0	0	0	0	0	0	0	0	0	0	0	0	0	0	1	1	0	0	1	1	1	0	0	255	1	0	0.82	1	0	0	0	1	1	portsweep
0	tcp	Z39_50	REJ	0	0	0	0	0	0	0	0	0	0	0	0	0	0	0	0	0	0	284	14	0	0	1	1	0.05	0.06	0	255	14	0.05	0.07	0	0	0	0	1	1	neptune
0	udp	private	SF	1	0	0	0	0	0	0	0	0	0	0	0	0	0	0	0	0	0	2	2	0	0	0	0	1	0	0	255	2	0.01	0.73	0.35	0	0.03	0	0.62	0	satan
0	tcp	telnet	S0	0	0	0	0	0	0	0	0	0	0	0	0	0	0	0	0	0	0	150	16	1	1	0	0	0.11	0.05	0	255	1	0	0.08	0	0	1	1	0	0	neptune
0	tcp	imap4	S0	0	0	0	0	0	0	0	0	0	0	0	0	0	0	0	0	0	0	255	9	1	1	0	0	0.04	0.06	0	255	9	0.04	0.07	0	0	1	1	0	0	neptune
10326	udp	other	SF	146	105	0	0	0	0	0	0	0	0	0	0	0	0	0	0	0	0	5	2	0	0	0	0	0.4	0.6	0	255	2	0.01	0.85	1	0	0	0	0	0	normal
0	tcp	private	S0	0	0	0	0	0	0	0	0	0	0	0	0	0	0	0	0	0	0	26	2	1	1	0	0	0.08	0.15	0	255	12	0.05	0.08	0	0	1	1	0	0	neptune
0	tcp	smtp	RSTO	13794	2966	0	0	0	0	0	1	0	0	0	0	0	0	0	0	0	0	2	2	0	0	1	1	1	0	0	170	96	0.43	0.42	0.01	0.02	0	0	0.41	0.04	normal
0	tcp	finger	S0	0	0	0	0	0	0	0	0	0	0	0	0	0	0	0	0	0	0	74	20	1	1	0	0	0.27	0.05	0	255	58	0.23	0.04	0	0	1	1	0	0	neptune
0	tcp	smtp	SF	911	325	0	0	0	0	0	1	0	0	0	0	0	0	0	0	0	0	2	1	0	0	0	0	0.5	1	0	18	161	0.83	0.17	0.06	0.01	0	0	0	0	normal
0	tcp	smtp	S0	0	0	0	0	0	0	0	0	0	0	0	0	0	0	0	0	0	0	7	9	1	0.78	0	0	1	0	0.33	29	141	0.24	0.07	0.03	0.01	0.93	0.05	0	0	neptune
0	tcp	http	SF	280	3332	0	0	0	0	0	1	0	0	0	0	0	0	0	0	0	0	2	2	0	0	0	0	1	0	0	10	255	1	0	0.1	0.07	0	0	0	0	normal
0	tcp	daytime	S0	0	0	0	0	0	0	0	0	0	0	0	0	0	0	0	0	0	0	235	4	1	1	0	0	0.02	0.07	0	255	4	0.02	0.07	0	0	1	1	0	0	neptune
0	tcp	private	S0	0	0	0	0	0	0	0	0	0	0	0	0	0	0	0	0	0	0	131	20	1	1	0	0	0.15	0.05	0	255	18	0.07	0.07	0	0	1	1	0	0	neptune
0	udp	domain_u	SF	41	41	0	0	0	0	0	0	0	0	0	0	0	0	0	0	0	0	100	166	0	0	0	0	1	0	0.01	255	255	1	0	0.01	0	0	0	0	0	normal
0	tcp	finger	SF	10	139	0	0	0	0	0	0	0	0	0	0	0	0	0	0	0	0	1	1	0	0	0	0	1	0	0	126	5	0.04	0.03	0.01	0	0	0	0	0	normal
0	tcp	http	SF	311	488	0	0	0	0	0	1	0	0	0	0	0	0	0	0	0	0	11	11	0	0	0	0	1	0	0	104	255	1	0	0.01	0.04	0.01	0	0	0	normal
0	tcp	http	SF	281	1745	0	0	0	0	0	1	0	0	0	0	0	0	0	0	0	0	2	2	0	0	0	0	1	0	0	39	255	1	0	0.03	0.07	0	0	0	0	normal
0	tcp	http	SF	297	1285	0	0	0	0	0	1	0	0	0	0	0	0	0	0	0	0	8	8	0	0	0	0	1	0	0	8	255	1	0	0.12	0.04	0	0	0	0	normal
0	tcp	ldap	S0	0	0	0	0	0	0	0	0	0	0	0	0	0	0	0	0	0	0	124	2	1	1	0	0	0.02	0.07	0	255	2	0.01	0.07	0	0	1	1	0	0	neptune
0	udp	domain_u	SF	43	72	0	0	0	0	0	0	0	0	0	0	0	0	0	0	0	0	263	264	0	0	0	0	1	0.01	0.01	255	242	0.95	0.01	0	0	0	0	0	0	normal
0	tcp	finger	S0	0	0	0	0	0	0	0	0	0	0	0	0	0	0	0	0	0	0	34	15	1	1	0	0	0.44	0.06	0	255	15	0.06	0.07	0.01	0	1	1	0	0	neptune
0	tcp	ftp_data	SF	334	0	0	0	0	0	0	1	0	0	0	0	0	0	0	0	0	0	1	1	0	0	0	0	1	0	0	1	17	1	0	1	0.24	0	0	0	0	warezclient
0	icmp	eco_i	SF	8	0	0	0	0	0	0	0	0	0	0	0	0	0	0	0	0	0	1	15	0	0	0	0	1	0	1	1	28	1	0	1	0.54	0	0	0	0	ipsweep
0	tcp	http	SF	215	9399	0	0	0	0	0	1	0	0	0	0	0	0	0	0	0	0	16	23	0	0	0	0	1	0	0.13	79	255	1	0	0.01	0.05	0	0	0	0	normal
0	tcp	Z39_50	S0	0	0	0	0	0	0	0	0	0	0	0	0	0	0	0	0	0	0	16	3	1	1	0	0	0.19	0.25	0	255	9	0.04	0.08	0	0	1	1	0	0	neptune
0	tcp	http	REJ	0	0	0	0	0	0	0	0	0	0	0	0	0	0	0	0	0	0	1	2	0	0	1	1	1	0	1	43	255	1	0	0.02	0.07	0	0	1	0.97	normal
0	udp	other	SF	516	4	0	0	0	0	0	0	0	0	0	0	0	0	0	0	0	0	151	151	0	0	0	0	1	0	0	151	151	1	0	1	0	0	0	0	0	normal
0	tcp	private	REJ	0	0	0	0	0	0	0	0	0	0	0	0	0	0	0	0	0	0	1	1	0	0	1	1	1	0	0	19	1	0.05	1	0.05	0	0	0	0.84	1	ipsweep
0	tcp	bgp	S0	0	0	0	0	0	0	0	0	0	0	0	0	0	0	0	0	0	0	115	7	1	1	0	0	0.06	0.06	0	255	7	0.03	0.05	0	0	1	1	0	0	neptune
0	tcp	private	REJ	0	0	0	0	0	0	0	0	0	0	0	0	0	0	0	0	0	0	130	10	0	0	1	1	0.08	0.06	0	255	7	0.03	0.07	0	0	0	0	1	1	neptune
0	tcp	time	S0	0	0	0	0	0	0	0	0	0	0	0	0	0	0	0	0	0	0	236	15	1	1	0	0	0.06	0.07	0	255	15	0.06	0.07	0	0	1	1	0	0	neptune
28	udp	domain_u	SF	44	44	0	0	0	0	0	0	0	0	0	0	0	0	0	0	0	0	3	5	0	0	0	0	0.33	0.67	0.4	101	98	0.97	0.02	0.01	0	0	0	0	0	normal
0	tcp	time	RSTO	0	0	0	0	0	0	0	0	0	0	0	0	0	0	0	0	0	0	280	16	0	0	1	1	0.06	0.06	0	255	16	0.06	0.07	0	0	0	0	1	1	neptune
0	tcp	smtp	SF	676	328	0	0	0	0	0	1	0	0	0	0	0	0	0	0	0	0	1	1	0	0	0	0	1	0	0	119	187	0.73	0.04	0.01	0.01	0	0	0	0	normal
0	tcp	http	SF	334	455	0	0	0	0	0	1	0	0	0	0	0	0	0	0	0	0	7	9	0	0	0	0	1	0	0.33	115	255	1	0	0.01	0.02	0	0	0	0	normal
0	tcp	private	S0	0	0	0	0	0	0	0	0	0	0	0	0	0	0	0	0	0	0	268	2	1	1	0	0	0.01	0.07	0	255	2	0.01	0.08	0	0	1	1	0	0	neptune
0	tcp	private	S0	0	0	0	0	0	0	0	0	0	0	0	0	0	0	0	0	0	0	84	18	1	1	0	0	0.21	0.06	0	255	18	0.07	0.07	0	0	1	1	0	0	neptune
0	tcp	http	SF	204	1596	0	0	0	0	0	1	0	0	0	0	0	0	0	0	0	0	24	24	0	0	0	0	1	0	0	49	255	1	0	0.02	0.04	0	0	0	0	normal
0	icmp	ecr_i	SF	520	0	0	0	0	0	0	0	0	0	0	0	0	0	0	0	0	0	139	139	0	0	0	0	1	0	0	255	255	1	0	1	0	0	0	0	0	smurf
0	tcp	Z39_50	S0	0	0	0	0	0	0	0	0	0	0	0	0	0	0	0	0	0	0	211	6	1	1	0	0	0.03	0.06	0	255	6	0.02	0.06	0	0	1	1	0	0	neptune
0	tcp	http	SF	192	301	0	0	0	0	0	1	0	0	0	0	0	0	0	0	0	0	9	9	0	0	0	0	1	0	0	9	255	1	0	0.11	0.05	0	0	0	0	normal
0	icmp	eco_i	SF	18	0	0	0	0	0	0	0	0	0	0	0	0	0	0	0	0	0	1	1	0	0	0	0	1	0	0	1	225	1	0	1	0.25	0	0	0	0	ipsweep
0	tcp	uucp	S0	0	0	0	0	0	0	0	0	0	0	0	0	0	0	0	0	0	0	100	2	1	1	0	0	0.02	0.06	0	255	2	0.01	0.05	0	0	1	1	0	0	neptune
0	tcp	netbios_dgm	S0	0	0	0	0	0	0	0	0	0	0	0	0	0	0	0	0	0	0	101	13	1	1	0	0	0.13	0.05	0	255	13	0.05	0.05	0	0	1	1	0	0	neptune
0	tcp	ftp	S0	0	0	0	0	0	0	0	0	0	0	0	0	0	0	0	0	0	0	265	4	1	1	0	0	0.02	0.06	0	255	17	0.07	0.07	0	0	1	1	0	0	neptune
0	tcp	http	SF	256	4486	0	0	0	0	0	1	0	0	0	0	0	0	0	0	0	0	1	1	0	0	0	0	1	0	0	255	250	0.98	0.01	0	0	0	0	0.01	0.01	normal
0	icmp	eco_i	SF	64	0	0	0	0	0	0	0	0	0	0	0	0	0	0	0	0	0	1	1	0	0	0	0	1	0	0	1	1	1	0	1	0	0	0	0	0	normal
0	udp	domain_u	SF	46	136	0	0	0	0	0	0	0	0	0	0	0	0	0	0	0	0	210	210	0	0	0	0	1	0	0	135	96	0.71	0.02	0.01	0	0	0	0	0	normal
0	tcp	private	S0	0	0	0	0	0	0	0	0	0	0	0	0	0	0	0	0	0	0	54	17	1	1	0	0	0.31	0.07	0	255	17	0.07	0.05	0	0	1	1	0	0	neptune
0	tcp	http	SF	220	253	0	0	0	0	0	1	0	0	0	0	0	0	0	0	0	0	16	24	0	0	0	0	1	0	0.08	16	255	1	0	0.06	0.01	0	0	0	0	normal
0	udp	domain_u	SF	41	117	0	0	0	0	0	0	0	0	0	0	0	0	0	0	0	0	43	43	0	0	0	0	1	0	0	255	254	1	0.01	0	0	0	0	0	0	normal
0	tcp	http	SF	248	2313	0	0	0	0	0	1	0	0	0	0	0	0	0	0	0	0	23	36	0	0	0	0	1	0	0.08	23	255	1	0	0.04	0.01	0	0	0	0	normal
0	tcp	ftp	SF	1250	2451	0	0	0	28	0	1	0	0	0	0	0	0	0	0	0	1	1	1	0	0	0	0	1	0	0	237	65	0.27	0.02	0	0	0	0	0.01	0	warezclient
0	tcp	whois	REJ	0	0	0	0	0	0	0	0	0	0	0	0	0	0	0	0	0	0	248	20	0	0	1	1	0.08	0.06	0	255	20	0.08	0.07	0	0	0	0	1	1	neptune
0	udp	domain_u	SF	44	70	0	0	0	0	0	0	0	0	0	0	0	0	0	0	0	0	127	127	0	0	0	0	1	0	0	255	224	0.88	0.01	0	0	0	0	0	0	normal
202	tcp	telnet	SF	209	1824	0	0	0	0	0	1	5	0	0	0	0	0	0	0	0	0	1	1	0	0	0	0	1	0	0	129	12	0.09	0.04	0.01	0	0.02	0.25	0	0	normal
0	tcp	other	SF	5891	0	0	0	0	0	0	1	0	0	0	0	0	0	0	0	0	0	13	1	0	0	0	0	0.08	0.31	0	83	1	0.01	0.08	0.23	0	0	0	0	0	normal
0	icmp	eco_i	SF	8	0	0	0	0	0	0	0	0	0	0	0	0	0	0	0	0	0	1	39	0	0	0	0	1	0	1	1	255	1	0	1	0.5	0	0	0	0	ipsweep
0	tcp	http	SF	276	1767	0	0	0	0	0	1	0	0	0	0	0	0	0	0	0	0	2	6	0	0	0	0	1	0	0.33	29	255	1	0	0.03	0.01	0	0	0	0	normal
0	tcp	http	SF	231	2304	0	0	0	0	0	1	0	0	0	0	0	0	0	0	0	0	13	13	0	0	0	0	1	0	0	255	255	1	0	0	0	0	0	0	0	normal
0	tcp	http	S0	0	0	0	0	0	0	0	0	0	0	0	0	0	0	0	0	0	0	251	12	1	1	0	0	0.05	0.06	0	255	12	0.05	0.07	0	0	1	1	0	0	neptune
0	tcp	http	SF	312	422	0	0	0	0	0	1	0	0	0	0	0	0	0	0	0	0	11	15	0	0	0	0	1	0	0.2	255	255	1	0	0	0	0	0	0	0	normal
41285	tcp	remote_job	RSTR	1	0	0	0	0	0	0	0	0	0	0	0	0	0	0	0	0	0	2	2	0	0	1	1	1	0	0	255	2	0.01	0.28	0.56	0	0	0	0.56	1	portsweep
0	tcp	discard	S0	0	0	0	0	0	0	0	0	0	0	0	0	0	0	0	0	0	0	222	18	1	1	0	0	0.08	0.05	0	255	18	0.07	0.05	0	0	1	1	0	0	neptune
0	udp	domain_u	SF	29	0	0	0	0	0	0	0	0	0	0	0	0	0	0	0	0	0	2	2	0	0	0	0	0.5	1	1	114	44	0.15	0.04	0.15	0.05	0	0	0	0	normal
0	tcp	ftp_data	SF	13239	0	0	0	0	0	0	1	0	0	0	0	0	0	0	0	0	0	4	4	0	0	0	0	1	0	0	100	63	0.33	0.04	0.33	0.03	0	0	0	0	normal
0	tcp	ftp_data	S0	0	0	0	0	0	0	0	0	0	0	0	0	0	0	0	0	0	0	228	4	1	1	0	0	0.02	0.06	0	255	4	0.02	0.07	0	0	1	1	0	0	neptune
0	tcp	finger	SF	8	223	0	0	0	0	0	0	0	0	0	0	0	0	0	0	0	0	1	1	0	0	0	0	1	0	0	178	8	0.04	0.09	0.01	0.25	0.01	0	0	0	normal
0	tcp	shell	S0	0	0	0	0	0	0	0	0	0	0	0	0	0	0	0	0	0	0	129	22	1	1	0	0	0.17	0.05	0	255	22	0.09	0.05	0	0	1	1	0	0	neptune
0	udp	domain_u	SF	44	79	0	0	0	0	0	0	0	0	0	0	0	0	0	0	0	0	255	255	0	0	0	0	1	0.01	0.01	255	255	1	0	0	0	0	0	0	0	normal
0	tcp	private	S0	0	0	0	0	0	0	0	0	0	0	0	0	0	0	0	0	0	0	118	9	1	1	0	0	0.08	0.08	0	255	17	0.07	0.06	0	0	1	1	0	0	neptune
0	tcp	private	S0	0	0	0	0	0	0	0	0	0	0	0	0	0	0	0	0	0	0	84	16	1	1	0	0	0.19	0.06	0	255	1	0	0.06	0	0	1	1	0	0	neptune
0	tcp	http	SF	324	10647	0	0	0	0	0	1	0	0	0	0	0	0	0	0	0	0	2	2	0	0	0	0	1	0	0	11	14	1	0	0.09	0.14	0	0.14	0	0.07	normal
0	tcp	private	S0	0	0	0	0	0	0	0	0	0	0	0	0	0	0	0	0	0	0	115	4	1	1	0	0	0.03	0.06	0	255	18	0.07	0.07	0	0	1	1	0	0	neptune
0	icmp	eco_i	SF	18	0	0	0	0	0	0	0	0	0	0	0	0	0	0	0	0	0	1	1	0	0	0	0	1	0	0	1	33	1	0	1	1	0	0	0	0	ipsweep
0	tcp	http	SF	355	657	0	0	0	0	0	1	0	0	0	0	0	0	0	0	0	0	16	16	0	0	0	0	1	0	0	255	255	1	0	0	0	0	0	0	0	normal
13488	tcp	other	RSTR	1	0	0	0	0	0	0	0	0	0	0	0	0	0	0	0	0	0	2	2	0	0	1	1	1	0	0	255	2	0.01	0.68	1	0	0	0	1	1	portsweep
0	tcp	private	S0	0	0	0	0	0	0	0	0	0	0	0	0	0	0	0	0	0	0	111	10	1	1	0	0	0.09	0.06	0	155	11	0.07	0.1	0.01	0	1	1	0	0	neptune
0	tcp	http	SF	54540	8314	0	0	0	2	0	1	1	0	0	0	0	0	0	0	0	0	4	4	0	0	0	0	1	0	0	68	68	1	0	0.01	0	0	0	0.03	0.03	back
0	tcp	http	SF	205	253	0	0	0	0	0	1	0	0	0	0	0	0	0	0	0	0	11	11	0	0	0	0	1	0	0	255	255	1	0	0	0	0	0	0	0	normal
0	tcp	netbios_ns	REJ	0	0	0	0	0	0	0	0	0	0	0	0	0	0	0	0	0	0	241	12	0	0	1	1	0.05	0.07	0	255	12	0.05	0.07	0	0	0	0	1	1	neptune
0	tcp	http	SF	325	753	0	0	0	0	0	1	0	0	0	0	0	0	0	0	0	0	7	9	0	0	0	0	1	0	0.33	255	255	1	0	0	0	0	0	0	0	normal
0	tcp	systat	REJ	0	0	0	0	0	0	0	0	0	0	0	0	0	0	0	0	0	0	242	1	0	0	1	1	0	0.07	0	255	1	0	0.08	0	0	0	0	1	1	neptune
0	tcp	http	SF	232	193	0	0	0	0	0	1	0	0	0	0	0	0	0	0	0	0	1	1	0	0	0	0	1	0	0	9	255	1	0	0.11	0.03	0	0	0	0	normal
4	tcp	smtp	SF	886	326	0	0	0	0	0	1	0	0	0	0	0	0	0	0	0	0	1	1	0	0	0	0	1	0	0	135	60	0.44	0.02	0.01	0	0	0	0	0	normal
0	tcp	http	SF	319	3432	0	0	0	0	0	1	0	0	0	0	0	0	0	0	0	0	9	9	0	0	0	0	1	0	0	9	255	1	0	0.11	0.01	0	0	0	0	normal
0	tcp	supdup	S0	0	0	0	0	0	0	0	0	0	0	0	0	0	0	0	0	0	0	101	6	1	1	0	0	0.06	0.05	0	255	6	0.02	0.05	0	0	1	1	0	0	neptune
0	tcp	private	REJ	0	0	0	0	0	0	0	0	0	0	0	0	0	0	0	0	0	0	1	1	0	0	1	1	1	0	0	62	2	0.02	1	0.02	1	0	0	0.92	1	ipsweep
0	tcp	http	SF	147	12141	0	0	0	0	0	1	0	0	0	0	0	0	0	0	0	0	12	12	0	0	0	0	1	0	0	12	255	1	0	0.08	0.04	0	0	0	0	normal
1	tcp	smtp	SF	1451	330	0	0	0	0	0	1	0	0	0	0	0	0	0	0	0	0	1	2	0	0	0	0	1	0	1	110	78	0.71	0.09	0.01	0	0.02	0.01	0	0	normal
0	tcp	http	SF	54540	8314	0	0	0	2	0	1	1	0	0	0	0	0	0	0	0	0	3	3	0	0	0	0	1	0	0	214	214	1	0	0	0	0	0	0.01	0.01	back
0	tcp	http	SF	235	1889	0	0	0	0	0	1	0	0	0	0	0	0	0	0	0	0	1	19	0	0	0	0	1	0	0.16	1	255	1	0	1	0.01	0	0	0	0	normal
25	tcp	private	RSTR	0	0	0	0	0	0	0	0	0	0	0	0	0	0	0	0	0	0	1	1	0	0	1	1	1	0	0	255	1	0	0.7	0.7	0	0	0	0.69	1	portsweep
0	tcp	private	REJ	0	0	0	0	0	0	0	0	0	0	0	0	0	0	0	0	0	0	320	1	0	0	1	1	0	0.51	0	255	1	0	0.51	1	0	0	0	1	1	portsweep
0	tcp	http	SF	299	1540	0	0	0	0	0	1	0	0	0	0	0	0	0	0	0	0	17	29	0	0	0	0	1	0	0.14	34	255	1	0	0.03	0.05	0	0	0	0	normal
0	tcp	private	S0	0	0	0	0	0	0	0	0	0	0	0	0	0	0	0	0	0	0	114	8	1	1	0	0	0.07	0.06	0	255	11	0.04	0.07	0	0	1	1	0	0	neptune
0	tcp	kshell	S0	0	0	0	0	0	0	0	0	0	0	0	0	0	0	0	0	0	0	136	23	1	1	0	0	0.17	0.04	0	255	23	0.09	0.05	0	0	1	1	0	0	neptune
0	tcp	hostnames	S0	0	0	0	0	0	0	0	0	0	0	0	0	0	0	0	0	0	0	272	4	1	1	0	0	0.01	0.05	0	255	4	0.02	0.05	0	0	1	1	0	0	neptune
0	tcp	private	S0	0	0	0	0	0	0	0	0	0	0	0	0	0	0	0	0	0	0	209	8	1	1	0	0	0.04	0.07	0	255	9	0.04	0.07	0	0	1	1	0	0	neptune
0	tcp	http	SF	237	241	0	0	0	0	0	1	0	0	0	0	0	0	0	0	0	0	66	66	0	0	0	0	1	0	0	234	255	1	0	0	0.01	0	0	0	0	normal
0	tcp	uucp	RSTO	0	0	0	0	0	0	0	0	0	0	0	0	0	0	0	0	0	0	110	16	0	0	1	1	0.15	0.06	0	255	16	0.06	0.07	0	0	0	0	1	1	neptune
3047	udp	other	SF	146	105	0	0	0	0	0	0	0	0	0	0	0	0	0	0	0	0	1	1	0	0	0	0	1	0	0	255	1	0	0.69	0.96	0	0	0	0	0	normal
0	tcp	csnet_ns	REJ	0	0	0	0	0	0	0	0	0	0	0	0	0	0	0	0	0	0	2	1	0	0	1	1	0.5	1	0	255	1	0	1	1	0	0	0	1	1	portsweep
1327	udp	other	SF	146	105	0	0	0	0	0	0	0	0	0	0	0	0	0	0	0	0	3	1	0	0	0	0	0.33	0.67	0	255	1	0	0.57	0.95	0	0	0	0	0	normal
0	tcp	http	SF	202	1923	0	0	0	0	0	1	0	0	0	0	0	0	0	0	0	0	16	17	0	0	0	0	1	0	0.12	21	255	1	0	0.05	0.02	0	0	0	0	normal
0	tcp	echo	S0	0	0	0	0	0	0	0	0	0	0	0	0	0	0	0	0	0	0	268	5	1	1	0	0	0.02	0.06	0	255	5	0.02	0.08	0	0	1	1	0	0	neptune
0	tcp	ftp_data	SF	383	0	0	0	0	0	0	1	0	0	0	0	0	0	0	0	0	0	3	2	0	0	0	0	0.67	0.67	0	37	29	0.24	0.14	0.24	0.07	0	0	0	0	normal
0	tcp	http	SF	345	2254	0	0	0	0	0	1	0	0	0	0	0	0	0	0	0	0	4	4	0	0	0	0	1	0	0	26	255	1	0	0.04	0.03	0	0	0	0	normal
0	tcp	http	SF	278	6546	0	0	0	0	0	1	0	0	0	0	0	0	0	0	0	0	7	7	0	0	0	0	1	0	0	7	255	1	0	0.14	0.03	0	0	0	0	normal
0	tcp	domain	S0	0	0	0	0	0	0	0	0	0	0	0	0	0	0	0	0	0	0	292	14	1	1	0	0	0.05	0.06	0	255	11	0.04	0.06	0	0	1	1	0	0	neptune
0	tcp	http	SF	196	16143	0	0	0	0	0	1	0	0	0	0	0	0	0	0	0	0	5	33	0	0	0	0	1	0	0.09	230	255	1	0	0	0.02	0	0	0	0	normal
0	tcp	klogin	S0	0	0	0	0	0	0	0	0	0	0	0	0	0	0	0	0	0	0	2	2	1	1	0	0	1	0	0	255	2	0.01	0.07	0	0	1	1	0	0	neptune
0	tcp	http	SF	277	2253	0	0	0	0	0	1	0	0	0	0	0	0	0	0	0	0	17	17	0	0	0	0	1	0	0	17	255	1	0	0.06	0.04	0	0.01	0	0	normal
0	tcp	http	SF	203	578	0	0	0	0	0	1	0	0	0	0	0	0	0	0	0	0	19	19	0	0	0	0	1	0	0	255	255	1	0	0	0	0	0	0	0	normal
0	tcp	private	RSTR	0	0	0	0	0	0	0	0	0	0	0	0	0	0	0	0	0	0	1	1	0	0	1	1	1	0	0	179	1	0.01	0.17	0.33	0	0	0	0.33	1	portsweep
860	udp	other	SF	147	105	0	0	0	0	0	0	0	0	0	0	0	0	0	0	0	0	1	1	0	0	0	0	1	0	0	255	1	0	0.64	0.94	0	0	0	0	0	normal
0	tcp	finger	S0	0	0	0	0	0	0	0	0	0	0	0	0	0	0	0	0	0	0	297	15	1	1	0	0	0.05	0.05	0	255	15	0.06	0.05	0	0	1	1	0	0	neptune
0	tcp	ftp	S0	0	0	0	0	0	0	0	0	0	0	0	0	0	0	0	0	0	0	150	1	1	1	0	0	0.01	0.06	0	255	1	0	0.07	0	0	1	1	0	0	neptune
0	tcp	ctf	S0	0	0	0	0	0	0	0	0	0	0	0	0	0	0	0	0	0	0	198	6	1	1	0	0	0.03	0.08	0	255	6	0.02	0.08	0	0	1	1	0	0	neptune
0	tcp	private	S0	0	0	0	0	0	0	0	0	0	0	0	0	0	0	0	0	0	0	63	4	1	1	0	0	0.06	0.08	0	212	4	0.02	0.07	0	0	1	1	0	0	neptune
0	tcp	http	SF	367	5199	0	0	0	0	0	1	0	0	0	0	0	0	0	0	0	0	4	4	0	0	0	0	1	0	0	108	255	1	0	0.01	0.05	0	0	0	0	normal
0	tcp	ssh	S0	0	0	0	0	0	1	0	0	0	0	0	0	0	0	0	0	0	0	199	1	0.65	1	0.35	0	0.01	0.41	0	255	1	0	0.32	0.78	0	0.51	1	0.27	0	portsweep
0	tcp	http	SF	257	23051	0	0	0	0	0	1	0	0	0	0	0	0	0	0	0	0	1	4	0	0	0	0	1	0	0.5	53	255	1	0	0.02	0.06	0	0	0	0	normal
0	icmp	eco_i	SF	8	0	0	0	0	0	0	0	0	0	0	0	0	0	0	0	0	0	1	41	0	0	0	0	1	0	1	2	255	1	0	1	0.5	0	0	0	0	ipsweep
0	udp	domain_u	SF	44	44	0	0	0	0	0	0	0	0	0	0	0	0	0	0	0	0	106	105	0	0	0	0	0.99	0.02	0	255	254	1	0.01	0	0	0	0	0	0	normal
0	udp	domain_u	SF	128	44	0	0	0	0	0	0	0	0	0	0	0	0	0	0	0	0	68	68	0	0	0	0	1	0	0	255	240	0.94	0.01	0.28	0	0	0	0	0	normal
0	tcp	http	SF	254	523	0	0	0	0	0	1	0	0	0	0	0	0	0	0	0	0	20	20	0	0	0	0	1	0	0	168	255	1	0	0.01	0.01	0	0	0	0	normal
0	tcp	http	SF	225	22996	0	0	0	0	0	1	0	0	0	0	0	0	0	0	0	0	6	39	0	0	0	0	1	0	0.05	255	255	1	0	0	0	0	0	0	0	normal
0	tcp	smtp	SF	775	331	0	0	0	0	0	1	0	0	0	0	0	0	0	0	0	0	1	1	0	0	0	0	1	0	0	120	105	0.88	0.03	0.01	0	0	0	0	0	normal
475	tcp	http	SF	314	266	0	0	0	0	0	1	0	0	0	0	0	0	0	0	0	0	11	12	0	0	0	0.08	1	0	0.17	255	239	0.94	0.02	0	0	0	0	0	0	normal
0	tcp	supdup	S0	0	0	0	0	0	0	0	0	0	0	0	0	0	0	0	0	0	0	299	9	1	1	0	0	0.03	0.05	0	255	9	0.04	0.05	0	0	1	1	0	0	neptune
8	tcp	smtp	SF	525	335	0	0	0	0	0	1	0	0	0	0	0	0	0	0	0	0	1	2	0	0	0	0	1	0	1	67	178	0.99	0.03	0.01	0.01	0	0	0	0	normal
0	tcp	other	REJ	0	0	0	0	0	0	0	0	0	0	0	0	0	0	0	0	0	0	509	1	0.21	0	0.78	1	0	1	0	255	1	0	1	0	0	0.22	0	0.77	1	satan
0	udp	other	SF	1	0	0	0	0	0	0	0	0	0	0	0	0	0	0	0	0	0	30	8	0	0	0	0	0.27	0.1	0	255	8	0.03	0.06	1	0	0	0	0	0	satan
0	tcp	http	SF	213	37327	0	0	0	0	0	1	0	0	0	0	0	0	0	0	0	0	3	4	0	0	0	0	1	0	0.5	3	255	1	0	0.33	0.01	0	0	0	0	normal
0	tcp	http	SF	190	8654	0	0	0	0	0	1	0	0	0	0	0	0	0	0	0	0	4	4	0	0	0	0	1	0	0	74	255	1	0	0.01	0.05	0.01	0	0	0	normal
0	tcp	private	S0	0	0	0	0	0	0	0	0	0	0	0	0	0	0	0	0	0	0	234	1	1	1	0	0	0	0.06	0	255	16	0.06	0.08	0	0	1	1	0	0	neptune
0	udp	private	SF	28	0	0	3	0	0	0	0	0	0	0	0	0	0	0	0	0	0	88	88	0	0	0	0	1	0	0	255	88	0.35	0.02	0.35	0	0	0	0	0	teardrop
0	tcp	iso_tsap	REJ	0	0	0	0	0	0	0	0	0	0	0	0	0	0	0	0	0	0	244	17	0	0	1	1	0.07	0.06	0	255	17	0.07	0.07	0	0	0	0	1	1	neptune
27	tcp	ftp	SF	1067	3081	0	0	0	22	0	1	0	0	0	0	0	0	0	0	0	1	1	1	0	0	0	0	1	0	0	254	70	0.28	0.02	0	0	0	0	0	0	normal
0	udp	domain_u	SF	126	44	0	0	0	0	0	0	0	0	0	0	0	0	0	0	0	0	254	253	0	0	0	0	1	0.01	0	143	110	0.77	0.01	0.25	0	0	0	0	0	normal
0	tcp	http	SF	333	2547	0	0	0	0	0	1	0	0	0	0	0	0	0	0	0	0	4	4	0	0	0	0	1	0	0	255	255	1	0	0	0	0	0	0	0	normal
0	tcp	netbios_ns	S0	0	0	0	0	0	0	0	0	0	0	0	0	0	0	0	0	0	0	237	12	1	1	0	0	0.05	0.05	0	255	12	0.05	0.06	0	0	1	1	0	0	neptune
0	tcp	ftp_data	SF	4491	0	0	0	0	0	0	0	0	0	0	0	0	0	0	0	0	0	1	1	0	0	0	0	1	0	0	63	79	0.25	0.06	0.25	0.03	0	0	0	0	normal
0	tcp	ldap	REJ	0	0	0	0	0	0	0	0	0	0	0	0	0	0	0	0	0	0	287	15	0	0	1	1	0.05	0.06	0	255	15	0.06	0.07	0	0	0	0	1	1	neptune
0	tcp	http	SF	54540	8314	0	0	0	2	0	1	1	0	0	0	0	0	0	0	0	0	4	4	0	0	0	0	1	0	0	4	4	1	0	0.25	0	0	0	0	0	back
0	tcp	http	SF	239	255	0	0	0	0	0	1	0	0	0	0	0	0	0	0	0	0	19	25	0	0	0	0	1	0	0.2	255	255	1	0	0	0	0	0	0	0	normal
0	tcp	http	REJ	0	0	0	0	0	0	0	0	0	0	0	0	0	0	0	0	0	0	1	1	0	0	1	1	1	0	0	8	255	1	0	0.12	0.03	0	0.02	0.38	0.03	normal
2	tcp	smtp	SF	1258	359	0	0	0	0	0	1	0	0	0	0	0	0	0	0	0	0	1	1	0	0	0	0	1	0	0	214	192	0.72	0.02	0	0.01	0	0	0	0	normal
0	tcp	telnet	S0	0	0	0	0	0	0	0	0	0	0	0	0	0	0	0	0	0	0	11	11	1	1	0	0	1	0	0	133	73	0.55	0.02	0.01	0	0.98	0.97	0	0	neptune
0	tcp	private	S0	0	0	0	0	0	0	0	0	0	0	0	0	0	0	0	0	0	0	73	3	1	1	0	0	0.04	0.07	0	255	17	0.07	0.05	0	0	1	1	0	0	neptune
0	tcp	http	REJ	0	0	0	0	0	0	0	0	0	0	0	0	0	0	0	0	0	0	1	1	0	0	1	1	1	0	0	1	90	1	0	1	0.24	0	0	1	1	normal
0	udp	domain_u	SF	42	65	0	0	0	0	0	0	0	0	0	0	0	0	0	0	0	0	104	104	0	0	0	0	1	0	0	255	245	0.96	0.01	0.01	0	0	0	0	0	normal
0	tcp	http	SF	224	1270	0	0	0	0	0	1	0	0	0	0	0	0	0	0	0	0	6	18	0	0	0	0	1	0	0.17	255	255	1	0	0	0	0	0	0	0	normal
0	tcp	http	SF	231	3215	0	0	0	0	0	1	0	0	0	0	0	0	0	0	0	0	1	1	0	0	0	0	1	0	0	41	255	1	0	0.02	0.04	0	0	0	0	normal
5065	udp	other	SF	147	105	0	0	0	0	0	0	0	0	0	0	0	0	0	0	0	0	1	1	0	0	0	0	1	0	0	255	2	0.01	0.57	0.96	0	0	0	0	0	normal
0	udp	domain_u	SF	44	72	0	0	0	0	0	0	0	0	0	0	0	0	0	0	0	0	256	256	0	0	0	0	1	0	0	255	254	1	0.01	0	0	0	0	0	0	normal
0	icmp	urp_i	SF	183	0	0	0	0	0	0	0	0	0	0	0	0	0	0	0	0	0	2	1	0	0	0	0	0.5	1	0	255	15	0.06	0.01	0.09	0	0	0	0	0	normal
0	tcp	auth	S0	0	0	0	0	0	0	0	0	0	0	0	0	0	0	0	0	0	0	240	6	1	1	0	0	0.03	0.07	0	255	6	0.02	0.07	0	0	1	1	0	0	neptune
0	tcp	private	S0	0	0	0	0	0	0	0	0	0	0	0	0	0	0	0	0	0	0	149	2	1	1	0	0	0.01	0.07	0	255	13	0.05	0.07	0	0	1	1	0	0	neptune
0	tcp	telnet	RSTO	125	179	0	0	0	1	1	0	0	0	0	0	0	0	0	0	0	0	1	1	0	0	1	1	1	0	0	4	4	1	0	0.25	0	0.25	0.25	0.75	0.75	guess_passwd
0	tcp	auth	SF	13	40	0	0	0	0	0	0	0	0	0	0	0	0	0	0	0	0	1	1	0	0	0	0	1	0	0	100	3	0.01	0.04	0.01	0.67	0	0	0	0	normal
0	tcp	http	SF	233	4759	0	0	0	0	0	1	0	0	0	0	0	0	0	0	0	0	14	14	0	0	0	0	1	0	0	133	255	1	0	0.01	0.01	0	0	0	0	normal
0	icmp	eco_i	SF	30	0	0	0	0	0	0	0	0	0	0	0	0	0	0	0	0	0	2	1	0	0	0	0	0.5	1	0	255	19	0.07	0.01	0.35	0	0	0	0	0	normal
0	tcp	nntp	S0	0	0	0	0	0	0	0	0	0	0	0	0	0	0	0	0	0	0	92	3	1	1	0	0	0.03	0.07	0	255	14	0.05	0.06	0	0	1	1	0	0	neptune
0	tcp	http	S1	278	7958	0	0	0	0	0	1	0	0	0	0	0	0	0	0	0	0	1	2	1	0.5	0	0	1	0	1	3	255	1	0	0.33	0.03	0.33	0	0	0	normal
0	tcp	private	REJ	0	0	0	0	0	0	0	0	0	0	0	0	0	0	0	0	0	0	2	1	0	0	1	1	0.5	1	0	255	1	0	0.48	0.42	0	0.11	0	0.42	1	portsweep
0	tcp	imap4	S0	0	0	0	0	0	0	0	0	0	0	0	0	0	0	0	0	0	0	191	2	1	1	0	0	0.01	0.06	0	255	2	0.01	0.06	0	0	1	1	0	0	neptune
0	tcp	http	SF	237	5193	0	0	0	0	0	1	0	0	0	0	0	0	0	0	0	0	1	48	0	0	0	0	1	0	0.06	1	216	1	0	1	0.01	0	0	0	0.2	normal
0	tcp	http	SF	301	2698	0	0	0	0	0	1	0	0	0	0	0	0	1	0	0	0	8	9	0	0	0	0.11	1	0	0.22	85	84	0.99	0.02	0.01	0	0	0	0	0	normal
0	tcp	http	SF	246	3295	0	0	0	0	0	1	0	0	0	0	0	0	0	0	0	0	5	6	0	0	0	0	1	0	0.33	36	255	1	0	0.03	0.02	0	0	0	0	normal
0	tcp	http	SF	230	12471	0	0	0	0	0	1	0	0	0	0	0	0	0	0	0	0	6	7	0	0	0	0	1	0	0.29	255	255	1	0	0	0	0	0	0	0	normal
0	udp	domain_u	SF	46	82	0	0	0	0	0	0	0	0	0	0	0	0	0	0	0	0	230	230	0	0	0	0	1	0.01	0.01	255	255	1	0	0	0	0	0	0	0	normal
1985	udp	other	SF	147	105	0	0	0	0	0	0	0	0	0	0	0	0	0	0	0	0	1	1	0	0	0	0	1	0	0	255	2	0.01	0.55	0.92	0	0	0	0	0	normal
0	tcp	private	S0	0	0	0	0	0	0	0	0	0	0	0	0	0	0	0	0	0	0	12	5	1	1	0	0	0.42	0.33	0	255	5	0.02	0.1	0	0	1	1	0	0	neptune
0	tcp	ftp_data	SF	641	0	0	0	0	0	0	1	0	0	0	0	0	0	0	0	0	0	2	2	0	0	0	0	1	0	0	62	55	0.08	0.05	0.08	0.05	0	0	0	0	normal
0	udp	private	SF	28	0	0	3	0	0	0	0	0	0	0	0	0	0	0	0	0	0	99	99	0	0	0	0	1	0	0	255	66	0.26	0.01	0.26	0	0	0	0	0	teardrop
0	tcp	private	REJ	0	0	0	0	0	0	0	0	0	0	0	0	0	0	0	0	0	0	150	20	0	0	1	1	0.13	0.06	0	255	1	0	0.06	0	0	0	0	1	1	neptune
0	tcp	shell	SF	82	1	0	0	0	0	0	0	0	0	0	0	0	0	0	0	0	0	1	1	0	0	0	0	1	0	0	1	1	1	0	1	0	0	0	0	0	normal
0	tcp	private	S0	0	0	0	0	0	0	0	0	0	0	0	0	0	0	0	0	0	0	226	16	1	1	0	0	0.07	0.05	0	255	16	0.06	0.07	0	0	1	1	0	0	neptune
0	tcp	private	REJ	0	0	0	0	0	0	0	0	0	0	0	0	0	0	0	0	0	0	81	1	0.09	0	0.91	1	0.01	1	0	255	1	0	0.59	0	0	0.03	0	0.3	1	satan
0	tcp	private	REJ	0	0	0	0	0	0	0	0	0	0	0	0	0	0	0	0	0	0	122	7	0	0	1	1	0.06	0.07	0	255	27	0.11	0.06	0	0	0	0	1	1	neptune
0	udp	domain_u	SF	46	80	0	0	0	0	0	0	0	0	0	0	0	0	0	0	0	0	54	54	0	0	0	0	1	0	0	255	255	1	0	0.01	0	0	0	0	0	normal
0	tcp	private	S0	0	0	0	0	0	0	0	0	0	0	0	0	0	0	0	0	0	0	237	8	1	1	0	0	0.03	0.07	0	255	20	0.08	0.07	0	0	1	1	0	0	neptune
0	tcp	private	S0	0	0	0	0	0	0	0	0	0	0	0	0	0	0	0	0	0	0	219	2	1	1	0	0	0.01	0.06	0	255	3	0.01	0.06	0	0	1	1	0	0	neptune
0	tcp	http	SF	376	345	0	0	0	0	0	1	0	0	0	0	0	0	0	0	0	0	1	1	0	0	0	0	1	0	0	190	255	1	0	0.01	0.03	0.01	0	0	0	normal
0	tcp	private	S0	0	0	0	0	0	0	0	0	0	0	0	0	0	0	0	0	0	0	148	19	1	1	0	0	0.13	0.05	0	255	37	0.15	0.05	0	0	1	1	0	0	neptune
5	udp	private	SF	105	146	0	0	0	0	0	0	0	0	0	0	0	0	0	0	0	0	2	2	0	0	0	0	1	0	0	255	246	0.96	0.01	0.01	0	0	0	0	0	normal
0	tcp	ftp_data	SF	334	0	0	0	0	0	0	1	0	0	0	0	0	0	0	0	0	0	1	1	0	0	0	0	1	0	0	3	22	1	0	1	0.14	0	0	0	0	warezclient
0	tcp	domain	S0	0	0	0	0	0	0	0	0	0	0	0	0	0	0	0	0	0	0	276	20	1	1	0	0	0.07	0.05	0	255	20	0.08	0.05	0	0	1	1	0	0	neptune
0	icmp	eco_i	SF	30	0	0	0	0	0	0	0	0	0	0	0	0	0	0	0	0	0	4	1	0	0	0	0	0.25	0.5	0	255	29	0.11	0.01	0.54	0	0	0	0	0	normal
0	tcp	smtp	SF	1053	329	0	0	0	0	0	1	0	0	0	0	0	0	0	0	0	0	1	1	0	0	0	0	1	0	0	67	177	0.69	0.06	0.01	0.01	0	0	0	0	normal
0	udp	domain_u	SF	46	130	0	0	0	0	0	0	0	0	0	0	0	0	0	0	0	0	66	146	0	0	0	0	1	0	0.01	255	196	0.77	0.01	0	0	0	0	0	0	normal
0	udp	domain_u	SF	45	119	0	0	0	0	0	0	0	0	0	0	0	0	0	0	0	0	148	147	0	0	0	0	0.99	0.01	0	255	254	1	0.01	0	0	0	0	0	0	normal
1	tcp	smtp	SF	1539	395	0	0	0	0	0	1	0	0	0	0	0	0	0	0	0	0	1	1	0	0	0	0	1	0	0	221	147	0.67	0.02	0	0	0	0	0	0	normal
0	tcp	private	S0	0	0	0	0	0	0	0	0	0	0	0	0	0	0	0	0	0	0	166	4	1	1	0	0	0.02	0.07	0	255	17	0.07	0.08	0	0	1	1	0	0	neptune
0	tcp	csnet_ns	S0	0	0	0	0	0	0	0	0	0	0	0	0	0	0	0	0	0	0	197	5	1	1	0	0	0.03	0.07	0	255	5	0.02	0.07	0	0	1	1	0	0	neptune
0	tcp	http	SF	358	1758	0	0	0	0	0	1	0	0	0	0	0	0	0	0	0	0	1	1	0	0	0	0	1	0	0	255	255	1	0	0	0	0	0	0	0	normal
0	udp	domain_u	SF	44	133	0	0	0	0	0	0	0	0	0	0	0	0	0	0	0	0	71	151	0	0	0	0	1	0	0.01	255	255	1	0	0	0	0	0	0	0	normal
0	tcp	http	SF	282	1227	0	0	0	0	0	1	0	0	0	0	0	0	0	0	0	0	2	32	0	0	0	0	1	0	0.06	175	175	1	0	0.01	0	0	0	0	0	normal
0	tcp	http	SF	323	1509	0	0	0	0	0	1	0	0	0	0	0	0	0	0	0	0	4	16	0	0	0	0	1	0	0.25	255	255	1	0	0	0	0	0	0	0	normal
0	udp	private	SF	105	105	0	0	0	0	0	0	0	0	0	0	0	0	0	0	0	0	1	1	0	0	0	0	1	0	0	114	76	0.67	0.03	0.01	0	0	0	0	0	normal
0	tcp	http	SF	218	358	0	0	0	0	0	1	0	0	0	0	0	0	0	0	0	0	11	13	0	0	0	0	1	0	0.15	11	255	1	0	0.09	0.05	0	0	0	0	normal
0	tcp	netstat	REJ	0	0	0	0	0	0	0	0	0	0	0	0	0	0	0	0	0	0	104	2	0	0	1	1	0.02	0.08	0	255	2	0.01	0.07	0	0	0	0	1	1	neptune
0	tcp	private	REJ	0	0	0	0	0	0	0	0	0	0	0	0	0	0	0	0	0	0	264	20	0	0	1	1	0.08	0.05	0	255	20	0.08	0.06	0	0	0	0	1	1	neptune
0	tcp	http	SF	329	303	0	0	0	0	0	1	0	0	0	0	0	0	0	0	0	0	10	33	0	0	0	0	1	0	0.06	59	255	1	0	0.02	0.02	0	0	0	0	normal
0	tcp	smtp	SF	788	328	0	0	0	0	0	1	0	0	0	0	0	0	0	0	0	0	1	1	0	0	0	0	1	0	0	45	29	0.64	0.07	0.02	0	0	0	0	0	normal
0	tcp	http	SF	311	4591	0	0	0	0	0	1	0	0	0	0	0	0	0	0	0	0	21	21	0	0	0	0	1	0	0	21	255	1	0	0.05	0.03	0	0.01	0	0	normal
0	tcp	private	S0	0	0	0	0	0	0	0	0	0	0	0	0	0	0	0	0	0	0	254	22	1	1	0	0	0.09	0.05	0	58	22	0.38	0.1	0.02	0	0.97	1	0	0	neptune
0	tcp	uucp	S0	0	0	0	0	0	0	0	0	0	0	0	0	0	0	0	0	0	0	122	11	1	1	0	0	0.09	0.06	0	255	11	0.04	0.06	0	0	1	1	0	0	neptune
0	tcp	pop_3	SF	35	130	0	0	0	0	0	1	0	0	0	0	0	0	0	0	0	0	1	1	0	0	0	0	1	0	0	164	8	0.03	0.04	0.01	0.25	0	0	0	0	normal
0	icmp	ecr_i	SF	1032	0	0	0	0	0	0	0	0	0	0	0	0	0	0	0	0	0	511	511	0	0	0	0	1	0	0	255	118	0.46	0.01	0.46	0	0	0	0	0	smurf
0	tcp	private	S0	0	0	0	0	0	0	0	0	0	0	0	0	0	0	0	0	0	0	101	1	1	1	0	0	0.01	0.08	0	255	1	0	0.08	0	0	1	1	0	0	neptune
0	tcp	vmnet	S0	0	0	0	0	0	0	0	0	0	0	0	0	0	0	0	0	0	0	232	15	1	1	0	0	0.06	0.06	0	255	15	0.06	0.07	0	0	1	1	0	0	neptune
0	tcp	ftp_data	SF	59	0	0	0	0	0	0	1	0	0	0	0	0	0	0	0	0	0	16	16	0	0	0	0	1	0	0	187	52	0.28	0.02	0.28	0	0	0	0	0	normal
0	tcp	uucp	S0	0	0	0	0	0	0	0	0	0	0	0	0	0	0	0	0	0	0	131	7	1	1	0	0	0.05	0.06	0	255	7	0.03	0.07	0	0	1	1	0	0	neptune
0	tcp	http	SF	226	1022	0	0	0	0	0	1	0	0	0	0	0	0	0	0	0	0	23	24	0	0	0	0	1	0	0.08	23	255	1	0	0.04	0.03	0	0	0	0	normal
0	tcp	http	SF	203	2108	0	0	0	0	0	1	0	0	0	0	0	0	0	0	0	0	9	15	0	0	0	0	1	0	0.27	60	255	1	0	0.02	0.01	0	0	0	0	normal
8	tcp	smtp	SF	2544	333	0	0	0	0	0	1	0	0	0	0	0	0	0	0	0	0	1	1	0	0	0	0	1	0	0	152	189	0.65	0.02	0.01	0.01	0	0	0	0	normal
0	icmp	ecr_i	SF	1032	0	0	0	0	0	0	0	0	0	0	0	0	0	0	0	0	0	511	511	0	0	0	0	1	0	0	255	67	0.26	0.04	0.26	0	0.16	0	0.02	0	smurf
0	tcp	http	SF	327	6721	0	0	0	0	0	1	0	0	0	0	0	0	0	0	0	0	4	5	0	0	0	0	1	0	0.4	255	255	1	0	0	0	0	0	0	0	normal
0	tcp	nnsp	S0	0	0	0	0	0	0	0	0	0	0	0	0	0	0	0	0	0	0	126	4	1	1	0	0	0.03	0.07	0	255	4	0.02	0.07	0	0	1	1	0	0	neptune
0	tcp	name	S0	0	0	0	0	0	0	0	0	0	0	0	0	0	0	0	0	0	0	263	3	1	1	0	0	0.01	0.06	0	255	3	0.01	0.06	0	0	1	1	0	0	neptune
0	tcp	http	REJ	0	0	0	0	0	0	0	0	0	0	0	0	0	0	0	0	0	0	1	1	0	0	1	1	1	0	0	3	158	1	0	0.33	0.13	0	0	1	1	normal
0	tcp	whois	S0	0	0	0	0	0	0	0	0	0	0	0	0	0	0	0	0	0	0	127	12	1	1	0	0	0.09	0.06	0	255	12	0.05	0.06	0	0	1	1	0	0	neptune
0	tcp	netbios_dgm	S0	0	0	0	0	0	0	0	0	0	0	0	0	0	0	0	0	0	0	194	18	1	1	0	0	0.09	0.05	0	255	18	0.07	0.05	0	0	1	1	0	0	neptune
0	tcp	http	SF	54540	8314	0	0	0	2	0	1	1	0	0	0	0	0	0	0	0	0	2	2	0	0	0	0	1	0	0	118	118	1	0	0.01	0	0	0	0.02	0.02	back
0	tcp	private	RSTR	0	0	0	0	0	0	0	0	0	0	0	0	0	0	0	0	0	0	1	1	0	0	1	1	1	0	0	66	1	0.02	0.32	0.27	0	0.09	0	0.27	1	portsweep
0	tcp	gopher	REJ	0	0	0	0	0	0	0	0	0	0	0	0	0	0	0	0	0	0	266	15	0	0	1	1	0.06	0.07	0	255	15	0.06	0.07	0	0	0	0	1	1	neptune
0	udp	private	SF	28	0	0	3	0	0	0	0	0	0	0	0	0	0	0	0	0	0	27	27	0	0	0	0	1	0	0	255	27	0.11	0.02	0.11	0	0	0	0	0	teardrop
0	icmp	eco_i	SF	8	0	0	0	0	0	0	0	0	0	0	0	0	0	0	0	0	0	1	36	0	0	0	0	1	0	1	1	183	1	0	1	0.5	0	0	0	0	ipsweep
0	tcp	ftp_data	S0	0	0	0	0	0	0	0	0	0	0	0	0	0	0	0	0	0	0	25	5	1	1	0	0	0.2	0.08	0	27	51	0.19	0.11	0.07	0.04	0.93	0.1	0	0	neptune
0	tcp	ssh	S0	0	0	0	0	0	0	0	0	0	0	0	0	0	0	0	0	0	0	100	7	1	1	0	0	0.07	0.05	0	255	7	0.03	0.06	0	0	1	1	0	0	neptune
1	tcp	smtp	SF	763	335	0	0	0	0	0	1	0	0	0	0	0	0	0	0	0	0	1	1	0	0	0	0	1	0	0	121	96	0.41	0.04	0.01	0.02	0	0	0	0	normal
0	tcp	iso_tsap	REJ	0	0	0	0	0	0	0	0	0	0	0	0	0	0	0	0	0	0	240	10	0	0	1	1	0.04	0.06	0	255	10	0.04	0.07	0	0	0	0	1	1	neptune
0	tcp	http	SF	307	8339	0	0	0	0	0	1	0	0	0	0	0	0	0	0	0	0	5	5	0	0	0	0	1	0	0	5	255	1	0	0.2	0.02	0	0.01	0	0	normal
0	tcp	domain	S0	0	0	0	0	0	0	0	0	0	0	0	0	0	0	0	0	0	0	287	17	1	1	0	0	0.06	0.06	0	255	10	0.04	0.09	0	0	1	1	0	0	neptune
0	tcp	ftp	RSTO	0	0	0	0	0	0	0	0	0	0	0	0	0	0	0	0	0	0	282	19	0	0	1	1	0.07	0.06	0	255	19	0.07	0.06	0	0	0	0	1	1	neptune
0	tcp	http	SF	236	7262	0	0	0	0	0	1	0	0	0	0	0	0	0	0	0	0	1	8	0	0	0	0	1	0	0.25	77	255	1	0	0.01	0.02	0.01	0	0	0	normal
0	tcp	ftp_data	SF	246	0	0	0	0	0	0	1	0	0	0	0	0	0	0	0	0	0	1	1	0	0	0	0	1	0	0	5	16	1	0	1	0.12	0	0	0	0	warezclient
0	tcp	Z39_50	S0	0	0	0	0	0	0	0	0	0	0	0	0	0	0	0	0	0	0	129	18	1	1	0	0	0.14	0.05	0	255	18	0.07	0.05	0	0	1	1	0	0	neptune
0	tcp	discard	S0	0	0	0	0	0	0	0	0	0	0	0	0	0	0	0	0	0	0	244	5	1	1	0	0	0.02	0.07	0	255	5	0.02	0.07	0	0	1	1	0	0	neptune
0	tcp	auth	S0	0	0	0	0	0	0	0	0	0	0	0	0	0	0	0	0	0	0	279	11	1	1	0	0	0.04	0.06	0	255	11	0.04	0.07	0	0	1	1	0	0	neptune
0	tcp	http	SF	300	13038	0	0	0	0	0	1	0	0	0	0	0	0	0	0	0	0	1	1	0	0	0	0	1	0	0	49	255	1	0	0.02	0.05	0.02	0	0	0	normal
0	tcp	http	SF	254	390	0	0	0	0	0	1	0	0	0	0	0	0	0	0	0	0	13	14	0	0	0	0	1	0	0.14	176	255	1	0	0.01	0.01	0	0	0	0	normal
5753	udp	other	SF	147	105	0	0	0	0	0	0	0	0	0	0	0	0	0	0	0	0	1	1	0	0	0	0	1	0	0	255	2	0.01	0.51	0.86	0	0	0	0	0	normal
0	tcp	private	S0	0	0	0	0	0	0	0	0	0	0	0	0	0	0	0	0	0	0	134	16	1	1	0	0	0.12	0.07	0	255	17	0.07	0.06	0	0	1	1	0	0	neptune
17399	tcp	other	RSTR	1	0	0	0	0	0	0	0	0	0	0	0	0	0	0	0	0	0	2	2	0	0	1	1	1	0	0	255	2	0.01	0.73	1	0	0	0	1	1	portsweep
0	tcp	ftp_data	SF	334	0	0	0	0	0	0	1	0	0	0	0	0	0	0	0	0	0	2	2	0	0	0	0	1	0	0	8	27	1	0	1	0.11	0	0	0	0	warezclient
1	tcp	private	RSTR	0	0	0	0	0	0	0	0	0	0	0	0	0	0	0	0	0	0	65	2	0	0	1	1	0.03	0.54	0	235	2	0.01	0.15	0.28	0	0.01	0	0.49	1	portsweep
31	tcp	ftp	SF	1221	3380	0	0	0	24	0	1	0	0	0	0	0	0	0	0	0	1	1	1	0	0	0	0	1	0	0	255	41	0.16	0.02	0	0	0	0	0	0	normal
0	tcp	hostnames	S0	0	0	0	0	0	0	0	0	0	0	0	0	0	0	0	0	0	0	269	18	1	1	0	0	0.07	0.06	0	255	18	0.07	0.06	0	0	1	1	0	0	neptune
0	icmp	eco_i	SF	8	0	0	0	0	0	0	0	0	0	0	0	0	0	0	0	0	0	1	22	0	0	0	0	1	0	1	2	129	1	0	1	0.5	0	0	0	0	ipsweep
0	tcp	http	SF	299	291	0	0	0	0	0	1	0	0	0	0	0	0	0	0	0	0	2	2	0	0	0	0	1	0	0	38	255	1	0	0.03	0.02	0	0.02	0	0	normal
0	tcp	ftp_data	SF	1874	0	0	0	0	0	0	1	0	0	0	0	0	0	0	0	0	0	9	9	0	0	0	0	1	0	0	151	30	0.2	0.03	0.2	0	0	0	0	0	normal
0	tcp	smtp	SF	1301	335	0	0	0	0	0	1	0	0	0	0	0	0	0	0	0	0	1	2	0	0	0	0	1	0	1	67	114	0.24	0.1	0.01	0.03	0	0	0	0	normal
21263	tcp	private	RSTR	1	0	0	0	0	0	0	0	0	0	0	0	0	0	0	0	0	0	2	2	0	0	1	1	1	0	0	255	2	0.01	0.66	1	0	0	0	1	1	portsweep
0	udp	domain_u	SF	43	132	0	0	0	0	0	0	0	0	0	0	0	0	0	0	0	0	216	292	0	0	0	0	1	0	0.01	255	253	0.99	0.01	0	0	0	0	0	0	normal
0	icmp	ecr_i	SF	1032	0	0	0	0	0	0	0	0	0	0	0	0	0	0	0	0	0	322	322	0	0	0	0	1	0	0	255	219	0.86	0.01	0.86	0	0	0	0	0	smurf
0	tcp	telnet	S0	0	0	0	0	0	0	0	0	0	0	0	0	0	0	0	0	0	0	31	11	1	1	0	0	0.35	0.06	0	255	11	0.04	0.07	0.01	0	1	1	0	0	neptune
0	tcp	http	SF	330	256	0	0	0	0	0	1	0	0	0	0	0	0	0	0	0	0	4	4	0	0	0	0	1	0	0	193	255	1	0	0.01	0.01	0	0	0	0	normal
0	tcp	ftp_data	S0	0	0	0	0	0	0	0	0	0	0	0	0	0	0	0	0	0	0	271	25	1	1	0	0	0.09	0.05	0	255	25	0.1	0.05	0	0	1	1	0	0	neptune
0	tcp	http	SF	302	7497	0	0	0	0	0	1	0	0	0	0	0	0	0	0	0	0	26	26	0	0	0	0	1	0	0	255	255	1	0	0	0	0	0	0	0	normal
0	tcp	exec	S0	0	0	0	0	0	0	0	0	0	0	0	0	0	0	0	0	0	0	140	12	1	1	0	0	0.09	0.06	0	255	12	0.05	0.06	0	0	1	1	0	0	neptune
0	tcp	link	S0	0	0	0	0	0	0	0	0	0	0	0	0	0	0	0	0	0	0	180	13	1	1	0	0	0.07	0.07	0	255	13	0.05	0.07	0	0	1	1	0	0	neptune
0	tcp	finger	S0	0	0	0	0	0	0	0	0	0	0	0	0	0	0	0	0	0	0	278	20	1	1	0	0	0.07	0.06	0	255	20	0.08	0.07	0	0	1	1	0	0	neptune
0	tcp	netstat	S0	0	0	0	0	0	0	0	0	0	0	0	0	0	0	0	0	0	0	45	4	1	1	0	0	0.09	0.13	0	255	4	0.02	0.09	0	0	1	1	0	0	neptune
0	tcp	echo	S0	0	0	0	0	0	0	0	0	0	0	0	0	0	0	0	0	0	0	6	3	1	1	0	0	0.5	0.33	0	255	3	0.01	0.08	0	0	1	1	0	0	neptune
0	tcp	http	SF	284	307	0	0	0	0	0	1	0	0	0	0	0	0	0	0	0	0	2	29	0	0	0	0	1	0	0.07	255	255	1	0	0	0	0	0	0	0	normal
0	tcp	hostnames	S0	0	0	0	0	0	0	0	0	0	0	0	0	0	0	0	0	0	0	279	10	1	1	0	0	0.04	0.06	0	255	10	0.04	0.08	0	0	1	1	0	0	neptune
0	tcp	ftp_data	SF	12	0	0	0	0	0	0	1	0	0	0	0	0	0	0	0	0	0	1	1	0	0	0	0	1	0	0	137	44	0.32	0.04	0.32	0	0	0	0	0	normal
0	tcp	http	SF	238	276	0	0	0	0	0	1	0	0	0	0	0	0	0	0	0	0	13	13	0	0	0	0	1	0	0	59	255	1	0	0.02	0.03	0	0	0	0	normal
1	tcp	smtp	SF	1194	482	0	0	0	0	0	1	0	0	0	0	0	0	0	0	0	0	1	3	0	0	0	0	1	0	1	255	13	0.05	0.01	0	0	0	0	0.05	0	normal
0	tcp	other	SF	6601	0	0	0	0	0	0	1	0	0	0	0	0	0	0	0	0	0	21	1	0.05	0	0	0	0.05	0.38	0	173	1	0.01	0.06	0.32	0	0.01	0	0	0	normal
0	tcp	ftp_data	SF	12	0	0	0	0	0	0	1	0	0	0	0	0	0	0	0	0	0	1	1	0	0	0	0	1	0	0	44	21	0.48	0.07	0.48	0	0	0	0	0	normal
2	tcp	smtp	SF	1452	330	0	0	0	0	0	1	0	0	0	0	0	0	0	0	0	0	1	2	0	0	0	0	1	0	1	115	78	0.68	0.03	0.01	0	0.01	0.01	0	0	normal
2	tcp	ftp_data	SF	2194619	0	0	0	0	0	0	1	0	0	0	0	0	0	0	0	0	0	2	2	0	0	0	0	1	0	0	164	28	0.17	0.03	0.17	0	0	0	0	0	normal
0	tcp	private	REJ	0	0	0	0	0	0	0	0	0	0	0	0	0	0	0	0	0	0	111	17	0	0	1	1	0.15	0.06	0	255	17	0.07	0.07	0	0	0	0	1	1	neptune
0	tcp	Z39_50	REJ	0	0	0	0	0	0	0	0	0	0	0	0	0	0	0	0	0	0	366	1	0	0	1	1	0	0.52	0	255	1	0	0.52	1	0	0	0	1	1	portsweep
0	tcp	iso_tsap	S0	0	0	0	0	0	0	0	0	0	0	0	0	0	0	0	0	0	0	145	7	1	1	0	0	0.05	0.07	0	255	7	0.03	0.07	0	0	1	1	0	0	neptune
0	tcp	http	SF	240	748	0	0	0	0	0	1	0	0	0	0	0	0	0	0	0	0	9	10	0	0	0	0	1	0	0.2	51	255	1	0	0.02	0.02	0	0	0	0	normal
0	tcp	private	S0	0	0	0	0	0	0	0	0	0	0	0	0	0	0	0	0	0	0	231	9	1	1	0	0	0.04	0.07	0	255	14	0.05	0.08	0	0	1	1	0	0	neptune
0	udp	domain_u	SF	42	42	0	0	0	0	0	0	0	0	0	0	0	0	0	0	0	0	8	18	0	0	0	0	1	0	0.22	255	245	0.96	0.01	0	0	0	0	0	0	normal
0	tcp	courier	S0	0	0	0	0	0	0	0	0	0	0	0	0	0	0	0	0	0	0	130	4	1	1	0	0	0.03	0.06	0	255	2	0.01	0.07	0	0	1	1	0	0	neptune
0	tcp	http	SF	336	1294	0	0	0	0	0	1	0	0	0	0	0	0	0	0	0	0	21	21	0	0	0	0	1	0	0	255	255	1	0	0	0	0	0	0	0	normal
3	tcp	smtp	SF	11436	1383	0	0	0	0	0	1	0	0	0	0	0	0	0	0	0	0	1	2	0	0	0	0	1	0	1	176	142	0.62	0.02	0.01	0.01	0	0	0.01	0.02	normal
0	tcp	ftp_data	S0	0	0	0	0	0	0	0	0	0	0	0	0	0	0	0	0	0	0	23	3	1	1	0	0	0.13	0.17	0	255	54	0.21	0.04	0.01	0	1	1	0	0	neptune
0	tcp	http	SF	195	4768	0	0	0	0	0	1	0	0	0	0	0	0	0	0	0	0	2	2	0.5	0.5	0	0	1	0	0	168	255	1	0	0.01	0.01	0.01	0.01	0	0	normal
0	udp	other	SF	516	4	0	0	0	0	0	0	0	0	0	0	0	0	0	0	0	0	191	191	0	0	0	0	1	0	0	191	191	1	0	1	0	0	0	0	0	normal
0	tcp	http	SF	286	3491	0	0	0	0	0	1	0	0	0	0	0	0	0	0	0	0	10	10	0	0	0	0	1	0	0	25	255	1	0	0.04	0.05	0	0	0	0	normal
0	tcp	gopher	S0	0	0	0	0	0	0	0	0	0	0	0	0	0	0	0	0	0	0	214	16	1	1	0	0	0.07	0.06	0	255	15	0.06	0.08	0	0	1	1	0	0	neptune
0	tcp	http	SF	215	1062	0	0	0	0	0	1	0	0	0	0	0	0	0	0	0	0	6	6	0	0	0	0	1	0	0	6	255	1	0	0.17	0.04	0	0.01	0	0	normal
0	tcp	http	SF	196	1337	0	0	0	0	0	1	0	0	0	0	0	0	0	0	0	0	35	35	0	0	0	0	1	0	0	255	255	1	0	0	0	0	0	0	0	normal
5	tcp	smtp	SF	722	334	0	0	0	0	0	1	0	0	0	0	0	0	0	0	0	0	1	1	0	0	0	0	1	0	0	137	116	0.47	0.03	0.01	0.02	0	0	0.03	0.04	normal
0	tcp	private	REJ	0	0	0	0	0	0	0	0	0	0	0	0	0	0	0	0	0	0	2	1	0	0	1	1	0.5	1	0	255	1	0	0.68	0.67	0	0	0	0.67	1	portsweep
0	tcp	name	S0	0	0	0	0	0	0	0	0	0	0	0	0	0	0	0	0	0	0	244	2	1	1	0	0	0.01	0.06	0	255	2	0.01	0.06	0	0	1	1	0	0	neptune
0	tcp	http	SF	214	3477	0	0	0	0	0	1	0	0	0	0	0	0	0	0	0	0	2	2	0	0	0	0	1	0	0	2	255	1	0	0.5	0.02	0	0	0	0	normal
0	tcp	private	S0	0	0	0	0	0	0	0	0	0	0	0	0	0	0	0	0	0	0	257	3	1	1	0	0	0.01	0.07	0	255	17	0.07	0.06	0	0	1	1	0	0	neptune
0	tcp	http	SF	232	2140	0	0	0	0	0	1	0	0	0	0	0	0	0	0	0	0	12	12	0	0	0	0	1	0	0	12	255	1	0	0.08	0.04	0	0	0	0	normal
0	tcp	http	SF	224	1783	0	0	0	0	0	1	0	0	0	0	0	0	0	0	0	0	2	2	0	0	0	0	1	0	0	22	255	1	0	0.05	0.05	0	0	0	0	normal
0	icmp	eco_i	SF	8	0	0	0	0	0	0	0	0	0	0	0	0	0	0	0	0	0	1	27	0	0	0	0	1	0	1	2	129	1	0	1	0.5	0	0	0	0	ipsweep
0	tcp	ftp_data	SF	192	0	0	0	0	0	0	1	0	0	0	0	0	0	0	0	0	0	2	2	0	0	0	0	1	0	0	129	117	0.45	0.02	0.45	0.02	0	0	0	0	normal
0	tcp	http	SF	294	478	0	0	0	0	0	1	0	0	0	0	0	0	0	0	0	0	23	30	0	0	0	0.03	1	0	0.13	255	255	1	0	0	0	0	0	0	0	normal
0	tcp	private	REJ	0	0	0	0	0	0	0	0	0	0	0	0	0	0	0	0	0	0	78	1	0.01	0	0.92	1	0.01	1	0	255	1	0	0.33	0	0	0	0	0.29	1	satan
0	tcp	http	SF	213	259	0	0	0	0	0	1	0	0	0	0	0	0	0	0	0	0	7	11	0	0	0	0	1	0	0.18	255	255	1	0	0	0	0	0	0	0	normal
0	tcp	private	S0	0	0	0	0	0	0	0	0	0	0	0	0	0	0	0	0	0	0	234	6	1	1	0	0	0.03	0.06	0	255	6	0.02	0.07	0	0	1	1	0	0	neptune
8	udp	private	SF	105	146	0	0	0	0	0	0	0	0	0	0	0	0	0	0	0	0	2	2	0	0	0	0	1	0	0	255	237	0.93	0.01	0.01	0	0	0	0	0	normal
0	tcp	ftp_data	REJ	0	0	0	0	0	0	0	0	0	0	0	0	0	0	0	0	0	0	116	2	0	0	1	1	0.02	0.07	0	255	2	0.01	0.07	0	0	0	0	1	1	neptune
0	tcp	http	SF	303	458	0	0	0	0	0	1	0	0	0	0	0	0	0	0	0	0	1	1	0	0	0	0	1	0	0	3	255	1	0	0.33	0.06	0	0	0	0	normal
0	tcp	hostnames	S0	0	0	0	0	0	0	0	0	0	0	0	0	0	0	0	0	0	0	106	6	1	1	0	0	0.06	0.07	0	255	17	0.07	0.08	0	0	1	1	0	0	neptune
0	udp	domain_u	SF	44	126	0	0	0	0	0	0	0	0	0	0	0	0	0	0	0	0	74	152	0	0	0	0	1	0	0.01	255	196	0.77	0.02	0	0	0	0	0	0	normal
4931	udp	domain_u	SF	73	45	0	0	0	0	0	0	0	0	0	0	0	0	0	0	0	0	2	4	0	0	0	0	1	0	0.5	94	70	0.74	0.03	0.74	0	0	0	0	0	normal
0	tcp	IRC	S1	197	2276	0	0	0	0	0	1	0	0	0	0	0	0	0	0	0	0	2	1	0.5	1	0	0	0.5	1	0	24	9	0.38	0.08	0.04	0	0.12	0.33	0.17	0.44	normal
0	tcp	private	RSTR	0	0	0	0	0	0	0	0	0	0	0	0	0	0	0	0	0	0	1	1	0	0	1	1	1	0	0	53	1	0.02	0.15	0.09	0	0.11	0	0.09	1	portsweep
0	tcp	http	SF	242	6725	0	0	0	0	0	1	0	0	0	0	0	0	0	0	0	0	1	1	0	0	0	0	1	0	0	22	255	1	0	0.05	0.04	0	0	0	0	normal
0	tcp	daytime	S0	0	0	0	0	0	0	0	0	0	0	0	0	0	0	0	0	0	0	256	4	1	1	0	0	0.02	0.06	0	255	4	0.02	0.05	0	0	1	1	0	0	neptune
0	tcp	http	SF	308	607	0	0	0	0	0	1	0	0	0	0	0	0	0	0	0	0	8	8	0	0	0	0	1	0	0	255	255	1	0	0	0	0	0	0	0	normal
0	tcp	imap4	S0	0	0	0	0	0	0	0	0	0	0	0	0	0	0	0	0	0	0	286	15	1	1	0	0	0.05	0.06	0	255	5	0.02	0.07	0	0	1	1	0	0	neptune
0	tcp	private	S0	0	0	0	0	0	0	0	0	0	0	0	0	0	0	0	0	0	0	233	7	1	1	0	0	0.03	0.06	0	255	9	0.04	0.05	0	0	1	1	0	0	neptune
0	tcp	http	SF	291	868	0	0	0	0	0	1	0	0	0	0	0	0	0	0	0	0	23	23	0	0	0	0	1	0	0	255	255	1	0	0	0	0	0	0	0	normal
0	tcp	telnet	S0	0	0	0	0	0	0	0	0	0	0	0	0	0	0	0	0	0	0	29	15	1	1	0	0	0.52	0.07	0	255	63	0.25	0.02	0.01	0	1	1	0	0	neptune
0	tcp	smtp	SF	2697	331	0	0	0	0	0	1	0	0	0	0	0	0	0	0	0	0	1	1	0	0	0	0	1	0	0	255	87	0.34	0.03	0	0	0.01	0.02	0	0	normal
0	udp	private	SF	1	0	0	0	0	0	0	0	0	0	0	0	0	0	0	0	0	0	17	17	0	0	0	0	1	0	0	255	214	0.84	0.02	1	0	0	0	0	0	satan
0	tcp	exec	S0	0	0	0	0	0	0	0	0	0	0	0	0	0	0	0	0	0	0	108	18	1	1	0	0	0.17	0.06	0	255	9	0.04	0.07	0	0	1	1	0	0	neptune
0	tcp	courier	S0	0	0	0	0	0	0	0	0	0	0	0	0	0	0	0	0	0	0	102	2	1	1	0	0	0.02	0.07	0	255	2	0.01	0.09	0	0	1	1	0	0	neptune
0	tcp	http	SF	200	3042	0	0	0	0	0	1	0	0	0	0	0	0	0	0	0	0	10	15	0	0	0	0	1	0	0.13	42	255	1	0	0.02	0.03	0	0	0	0	normal
0	tcp	iso_tsap	S0	0	0	0	0	0	0	0	0	0	0	0	0	0	0	0	0	0	0	229	9	1	1	0	0	0.04	0.07	0	255	9	0.04	0.09	0	0	1	1	0	0	neptune
0	tcp	mtp	S0	0	0	0	0	0	0	0	0	0	0	0	0	0	0	0	0	0	0	239	12	1	1	0	0	0.05	0.06	0	255	4	0.02	0.09	0	0	1	1	0	0	neptune
0	tcp	finger	SF	8	224	0	0	0	0	0	0	0	0	0	0	0	0	0	0	0	0	1	1	0	0	0	0	1	0	0	145	5	0.03	0.02	0.01	0	0	0	0	0	normal
0	icmp	ecr_i	SF	1032	0	0	0	0	0	0	0	0	0	0	0	0	0	0	0	0	0	511	511	0	0	0	0	1	0	0	243	98	0.4	0.01	0.4	0	0	0	0	0	smurf
0	udp	private	SF	28	0	0	3	0	0	0	0	0	0	0	0	0	0	0	0	0	0	18	18	0	0	0	0	1	0	0	255	18	0.07	0.02	0.07	0	0	0	0.72	0	teardrop
0	tcp	http	REJ	0	0	0	0	0	0	0	0	0	0	0	0	0	0	0	0	0	0	258	6	0	0	1	1	0.02	0.07	0	255	6	0.02	0.07	0	0	0	0	1	1	neptune
0	tcp	http	SF	341	281	0	0	0	0	0	1	0	0	0	0	0	0	0	0	0	0	4	4	0	0	0	0	1	0	0	255	243	0.95	0.01	0	0	0	0	0	0	normal
0	tcp	finger	SF	8	493	0	0	0	0	0	0	0	0	0	0	0	0	0	0	0	0	1	1	0	0	0	0	1	0	0	47	12	0.09	0.06	0.02	0.25	0	0	0	0.08	normal
0	tcp	private	S0	0	0	0	0	0	0	0	0	0	0	0	0	0	0	0	0	0	0	105	5	1	1	0	0	0.05	0.07	0	255	27	0.11	0.05	0	0	1	1	0	0	neptune
0	tcp	klogin	S0	0	0	0	0	0	0	0	0	0	0	0	0	0	0	0	0	0	0	145	21	1	1	0	0	0.14	0.05	0	255	21	0.08	0.05	0	0	1	1	0	0	neptune
1	tcp	smtp	SF	1483	363	0	0	0	0	0	1	0	0	0	0	0	0	0	0	0	0	1	4	0	0	0	0	1	0	1	24	126	1	0	0.04	0.02	0	0	0	0	normal
0	udp	domain_u	SF	46	128	0	0	0	0	0	0	0	0	0	0	0	0	0	0	0	0	19	79	0	0	0	0	1	0	0.03	255	238	0.93	0.01	0	0	0	0	0	0	normal
0	tcp	http	SF	2426	2737	0	0	0	0	0	1	0	0	0	0	0	0	0	0	0	0	10	10	0	0	0	0	1	0	0	12	255	1	0	0.08	0.07	0	0	0	0	normal
0	udp	domain_u	SF	36	0	0	0	0	0	0	0	0	0	0	0	0	0	0	0	0	0	1	11	0	0	0	0	1	0	0.55	98	78	0.33	0.05	0.33	0.04	0	0	0	0	normal
0	tcp	http	SF	210	1425	0	0	0	0	0	1	0	0	0	0	0	0	0	0	0	0	10	10	0	0	0	0	1	0	0	65	255	1	0	0.02	0.04	0	0	0	0	normal
0	tcp	courier	S0	0	0	0	0	0	0	0	0	0	0	0	0	0	0	0	0	0	0	123	21	1	1	0	0	0.17	0.06	0	255	21	0.08	0.05	0	0	1	1	0	0	neptune
0	tcp	bgp	S0	0	0	0	0	0	0	0	0	0	0	0	0	0	0	0	0	0	0	9	2	1	1	0	0	0.22	0.33	0	255	2	0.01	0.07	0	0	1	1	0	0	neptune
0	tcp	http	SF	170	13603	0	0	0	0	0	1	0	0	0	0	0	0	0	0	0	0	1	1	0	0	0	0	1	0	0	34	255	1	0	0.03	0.05	0	0	0.94	0.97	normal
0	tcp	whois	S0	0	0	0	0	0	0	0	0	0	0	0	0	0	0	0	0	0	0	45	2	1	1	0	0	0.04	0.13	0	255	10	0.04	0.08	0	0	1	1	0	0	neptune
0	icmp	eco_i	SF	8	0	0	0	0	0	0	0	0	0	0	0	0	0	0	0	0	0	1	2	0	0	0	0	1	0	1	1	17	1	0	1	0.53	0	0	0	0	ipsweep
0	tcp	bgp	S0	0	0	0	0	0	0	0	0	0	0	0	0	0	0	0	0	0	0	265	9	1	1	0	0	0.03	0.06	0	255	9	0.04	0.06	0	0	1	1	0	0	neptune
0	tcp	imap4	S0	0	0	0	0	0	0	0	0	0	0	0	0	0	0	0	0	0	0	255	7	1	1	0	0	0.03	0.06	0	255	10	0.04	0.07	0	0	1	1	0	0	neptune
0	tcp	private	S0	0	0	0	0	0	0	0	0	0	0	0	0	0	0	0	0	0	0	104	10	1	1	0	0	0.1	0.06	0	255	10	0.04	0.05	0	0	1	1	0	0	neptune
0	tcp	http	S0	0	0	0	0	0	0	0	0	0	0	0	0	0	0	0	0	0	0	150	20	1	1	0	0	0.13	0.06	0	255	14	0.05	0.07	0	0	1	1	0	0	neptune
0	tcp	http	SF	269	8921	0	0	0	0	0	1	0	0	0	0	0	0	0	0	0	0	2	2	0	0	0	0	1	0	0	104	255	1	0	0.01	0.03	0	0.01	0.01	0.03	normal
0	tcp	http	SF	315	347	0	0	0	0	0	1	0	0	0	0	0	0	0	0	0	0	31	31	0	0	0	0	1	0	0	255	255	1	0	0	0	0	0	0	0	normal
0	tcp	gopher	S0	0	0	0	0	0	0	0	0	0	0	0	0	0	0	0	0	0	0	232	3	1	1	0	0	0.01	0.06	0	255	3	0.01	0.06	0	0	1	1	0	0	neptune
0	tcp	bgp	S0	0	0	0	0	0	0	0	0	0	0	0	0	0	0	0	0	0	0	217	2	1	1	0	0	0.01	0.07	0	255	2	0.01	0.08	0	0	1	1	0	0	neptune
0	tcp	private	REJ	0	0	0	0	0	0	0	0	0	0	0	0	0	0	0	0	0	0	66	1	0	0	1	1	0.02	0.09	0	255	16	0.06	0.06	0	0	0	0	1	1	neptune
0	tcp	private	REJ	0	0	0	0	0	0	0	0	0	0	0	0	0	0	0	0	0	0	1	1	0	0	1	1	1	0	0	119	1	0.01	0.13	0.01	0	0	0	0.03	1	satan
0	tcp	http	SF	216	7384	0	0	0	0	0	1	0	0	0	0	0	0	0	0	0	0	16	16	0	0	0	0	1	0	0	153	255	1	0	0.01	0.01	0	0	0	0	normal
0	tcp	http	REJ	0	0	0	0	0	0	0	0	0	0	0	0	0	0	0	0	0	0	1	1	0	0	1	1	1	0	0	28	255	1	0	0.04	0.23	0	0	1	1	normal
0	tcp	private	RSTR	0	0	0	0	0	0	0	0	0	0	0	0	0	0	0	0	0	0	1	1	0	0	1	1	1	0	0	208	1	0	0.77	0.77	0	0.03	0	0.63	1	portsweep
0	tcp	http	SF	235	12623	0	0	0	0	0	1	0	0	0	0	0	0	0	0	0	0	4	4	0	0	0	0	1	0	0	28	255	1	0	0.04	0.04	0	0	0.46	0.06	normal
0	tcp	smtp	SF	667	332	0	0	0	0	0	1	0	0	0	0	0	0	0	0	0	0	1	4	0	0	0	0	1	0	0.75	122	104	0.43	0.05	0.01	0.02	0.01	0.01	0.01	0	normal
2	tcp	smtp	SF	1160	333	0	0	0	0	0	1	0	0	0	0	0	0	0	0	0	0	1	1	0	0	0	0	1	0	0	89	97	0.53	0.07	0.01	0.02	0	0	0	0	normal
0	icmp	eco_i	SF	8	0	0	0	0	0	0	0	0	0	0	0	0	0	0	0	0	0	1	36	0	0	0	0	1	0	1	1	169	1	0	1	0.25	0	0	0	0	nmap
2	tcp	smtp	SF	1299	329	0	0	0	0	0	1	0	0	0	0	0	0	0	0	0	0	1	3	0	0	0	0	1	0	1	18	17	0.94	0.11	0.06	0	0	0	0	0	normal
0	tcp	imap4	S0	0	0	0	0	0	0	0	0	0	0	0	0	0	0	0	0	0	0	195	1	1	1	0	0	0.01	0.06	0	255	1	0	0.05	0	0	1	1	0	0	neptune
0	tcp	private	S0	0	0	0	0	0	0	0	0	0	0	0	0	0	0	0	0	0	0	232	13	1	1	0	0	0.06	0.07	0	255	13	0.05	0.06	0	0	1	1	0	0	neptune
0	tcp	smtp	SF	711	336	0	0	0	0	0	1	0	0	0	0	0	0	0	0	0	0	1	1	0	0	0	0	1	0	0	60	130	0.42	0.05	0.02	0.02	0	0	0	0	normal
0	icmp	ecr_i	SF	1032	0	0	0	0	0	0	0	0	0	0	0	0	0	0	0	0	0	65	65	0	0	0	0	1	0	0	255	255	1	0	1	0	0	0	0	0	smurf
0	icmp	eco_i	SF	8	0	0	0	0	0	0	0	0	0	0	0	0	0	0	0	0	0	1	17	0	0	0	0	1	0	1	3	80	1	0	1	0.26	0	0	0	0	nmap
2	tcp	private	RSTR	0	0	0	0	0	0	0	0	0	0	0	0	0	0	0	0	0	0	1	1	0	0	1	1	1	0	0	255	1	0	0.51	1	0	0	0	1	1	portsweep
0	tcp	uucp	S0	0	0	0	0	0	0	0	0	0	0	0	0	0	0	0	0	0	0	120	2	1	1	0	0	0.02	0.06	0	255	1	0	0.07	0	0	1	1	0	0	neptune
0	tcp	private	REJ	0	0	0	0	0	0	0	0	0	0	0	0	0	0	0	0	0	0	204	1	0.06	0	0.88	1	0	1	0	255	1	0	0.81	0	0	0.05	0	0.71	1	satan
0	udp	domain_u	SF	42	42	0	0	0	0	0	0	0	0	0	0	0	0	0	0	0	0	8	14	0	0	0	0	1	0	0.21	255	247	0.97	0.01	0	0	0	0	0	0	normal
4	tcp	private	RSTR	0	0	0	0	0	0	0	0	0	0	0	0	0	0	0	0	0	0	63	2	0	0	1	1	0.03	0.54	0	255	2	0.01	0.14	0.25	0	0	0	0.85	1	portsweep
0	udp	other	SF	147	0	0	0	0	0	0	0	0	0	0	0	0	0	0	0	0	0	1	1	0	0	0	0	1	0	0	255	1	0	0.66	0.98	0	0	0	0	0	normal
0	tcp	http	REJ	0	0	0	0	0	0	0	0	0	0	0	0	0	0	0	0	0	0	1	2	0	0	1	1	1	0	1	13	255	1	0	0.08	0.11	0	0	1	0.81	normal
0	tcp	ftp	S0	0	0	0	0	0	0	0	0	0	0	0	0	0	0	0	0	0	0	262	18	1	1	0	0	0.07	0.06	0	255	18	0.07	0.06	0	0	1	1	0	0	neptune
0	tcp	http	SF	222	5834	0	0	0	0	0	1	0	0	0	0	0	0	0	0	0	0	3	3	0	0	0	0	1	0	0	255	255	1	0	0	0	0	0	0	0	normal
0	tcp	private	S0	0	0	0	0	0	0	0	0	0	0	0	0	0	0	0	0	0	0	146	16	1	1	0	0	0.11	0.05	0	255	4	0.02	0.07	0	0	1	1	0	0	neptune
0	tcp	http	SF	198	1427	0	0	0	0	0	1	0	0	0	0	0	0	0	0	0	0	20	20	0	0	0	0	1	0	0	20	255	1	0	0.05	0.04	0	0	0	0	normal
0	tcp	private	REJ	0	0	0	0	0	0	0	0	0	0	0	0	0	0	0	0	0	0	2	1	0	0	1	1	0.5	1	0	255	1	0	0.25	0.23	0	0	0	0.24	1	portsweep
0	icmp	ecr_i	SF	520	0	0	0	0	0	0	0	0	0	0	0	0	0	0	0	0	0	261	261	0	0	0	0	1	0	0	255	255	1	0	1	0	0	0	0	0	smurf
0	tcp	discard	S0	0	0	0	0	0	0	0	0	0	0	0	0	0	0	0	0	0	0	242	1	1	1	0	0	0	0.07	0	255	1	0	0.07	0	0	1	1	0	0	neptune
0	tcp	finger	S0	0	0	0	0	0	0	0	0	0	0	0	0	0	0	0	0	0	0	213	21	1	1	0	0	0.1	0.05	0	255	21	0.08	0.05	0	0	1	1	0	0	neptune
0	tcp	http	S0	0	0	0	0	0	0	0	0	0	0	0	0	0	0	0	0	0	0	50	11	1	1	0	0	0.22	0.08	0	255	51	0.2	0.02	0.01	0	1	1	0	0	neptune
0	icmp	eco_i	SF	8	0	0	0	0	0	0	0	0	0	0	0	0	0	0	0	0	0	1	52	0	0	0	0	1	0	1	2	255	1	0	1	0.25	0	0	0	0	nmap
0	tcp	echo	S0	0	0	0	0	0	0	0	0	0	0	0	0	0	0	0	0	0	0	170	11	1	1	0	0	0.06	0.06	0	255	11	0.04	0.06	0	0	1	1	0	0	neptune
0	tcp	supdup	S0	0	0	0	0	0	0	0	0	0	0	0	0	0	0	0	0	0	0	252	23	1	1	0	0	0.09	0.06	0	255	23	0.09	0.06	0	0	1	1	0	0	neptune
0	tcp	private	S0	0	0	0	0	0	0	0	0	0	0	0	0	0	0	0	0	0	0	126	15	1	1	0	0	0.12	0.06	0	93	8	0.09	0.12	0.01	0	1	1	0	0	neptune
0	tcp	http	SF	217	1035	0	0	0	0	0	1	0	0	0	0	0	0	0	0	0	0	34	34	0	0	0	0	1	0	0	255	255	1	0	0	0	0	0	0.32	0.32	normal
0	tcp	http	REJ	0	0	0	0	0	0	0	0	0	0	0	0	0	0	0	0	0	0	269	18	0	0	1	1	0.07	0.06	0	255	18	0.07	0.09	0	0	0	0	1	1	neptune
0	icmp	eco_i	SF	8	0	0	0	0	0	0	0	0	0	0	0	0	0	0	0	0	0	1	26	0	0	0	0	1	0	1	1	153	1	0	1	0.5	0	0	0	0	ipsweep
0	tcp	http	SF	252	2795	0	0	0	0	0	1	0	0	0	0	0	0	0	0	0	0	5	5	0	0	0	0	1	0	0	42	255	1	0	0.02	0.06	0	0	0	0	normal
0	tcp	http	SF	200	940	0	0	0	0	0	1	0	0	0	0	0	0	0	0	0	0	6	6	0	0	0	0	1	0	0	198	255	1	0	0.01	0.01	0	0	0	0	normal
0	tcp	telnet	S0	0	0	0	0	0	0	0	0	0	0	0	0	0	0	0	0	0	0	61	15	1	1	0	0	0.25	0.07	0	223	57	0.26	0.02	0.01	0	0.99	0.96	0	0	neptune
0	tcp	http	SF	243	663	0	0	0	0	0	1	0	0	0	0	0	0	0	0	0	0	13	13	0	0	0	0	1	0	0	255	255	1	0	0	0	0	0	0	0	normal
0	tcp	pop_2	S0	0	0	0	0	0	0	0	0	0	0	0	0	0	0	0	0	0	0	281	3	1	1	0	0	0.01	0.06	0	255	3	0.01	0.06	0	0	1	1	0	0	neptune
0	tcp	http	REJ	0	0	0	0	0	0	0	0	0	0	0	0	0	0	0	0	0	0	1	1	0	0	1	1	1	0	0	2	92	1	0	0.5	0.09	0	0	1	1	normal
0	tcp	private	S0	0	0	0	0	0	0	0	0	0	0	0	0	0	0	0	0	0	0	240	1	1	1	0	0	0	0.06	0	255	1	0	0.06	0	0	1	1	0	0	neptune
0	tcp	supdup	S0	0	0	0	0	0	0	0	0	0	0	0	0	0	0	0	0	0	0	260	8	1	1	0	0	0.03	0.06	0	255	14	0.05	0.07	0	0	1	1	0	0	neptune
0	tcp	private	S0	0	0	0	0	0	0	0	0	0	0	0	0	0	0	0	0	0	0	275	3	1	1	0	0	0.01	0.07	0	255	3	0.01	0.07	0	0	1	1	0	0	neptune
0	tcp	efs	REJ	0	0	0	0	0	0	0	0	0	0	0	0	0	0	0	0	0	0	116	12	0	0	1	1	0.1	0.08	0	255	12	0.05	0.07	0	0	0	0	1	1	neptune
0	tcp	private	S0	0	0	0	0	0	0	0	0	0	0	0	0	0	0	0	0	0	0	164	7	1	1	0	0	0.04	0.07	0	255	8	0.03	0.09	0	0	1	1	0	0	neptune
0	tcp	http	SF	209	2408	0	0	0	0	0	1	0	0	0	0	0	0	0	0	0	0	3	6	0	0	0	0	1	0	0.33	255	255	1	0	0	0	0	0	0	0	normal
0	tcp	http	S1	215	11680	0	0	0	0	0	1	0	0	0	0	0	0	0	0	0	0	1	14	1	0.07	0	0	1	0	0.14	2	255	1	0	0.5	0.02	0.5	0	0	0	normal
0	tcp	netbios_ns	REJ	0	0	0	0	0	0	0	0	0	0	0	0	0	0	0	0	0	0	194	3	0	0	1	1	0.02	0.07	0	255	3	0.01	0.08	0	0	0	0	1	1	neptune
0	udp	domain_u	SF	31	0	0	0	0	0	0	0	0	0	0	0	0	0	0	0	0	0	1	2	0	0	0	0	1	0	1	2	19	0.5	1	0.5	0.11	0	0	0	0	normal
0	tcp	http	SF	338	275	0	0	0	0	0	1	0	0	0	0	0	0	0	0	0	0	13	13	0	0	0	0	1	0	0	13	255	1	0	0.08	0.04	0	0	0	0	normal
0	tcp	http	SF	249	27998	0	0	0	0	0	1	0	0	0	0	0	0	0	0	0	0	1	9	0	0	0	0	1	0	0.33	6	255	1	0	0.17	0.02	0	0	0	0	normal
0	tcp	http	SF	232	5745	0	0	0	0	0	1	0	0	0	0	0	0	0	0	0	0	8	8	0	0	0	0	1	0	0	71	255	1	0	0.01	0.02	0	0	0	0	normal
0	tcp	http	SF	260	283	0	0	0	0	0	1	0	0	0	0	0	0	0	0	0	0	8	8	0	0	0	0	1	0	0	255	251	0.98	0.01	0	0	0	0	0	0	normal
0	tcp	uucp	RSTO	0	0	0	0	0	0	0	0	0	0	0	0	0	0	0	0	0	0	121	16	0	0	1	1	0.13	0.07	0	255	16	0.06	0.07	0	0	0	0	1	1	neptune
0	tcp	private	S0	0	0	0	0	0	0	0	0	0	0	0	0	0	0	0	0	0	0	220	11	1	1	0	0	0.05	0.05	0	24	11	0.46	0.12	0.04	0	0.92	1	0	0	neptune
0	tcp	smtp	SF	2168	402	0	0	0	0	0	1	0	0	0	0	0	0	0	0	0	0	1	1	0	0	0	0	1	0	0	255	16	0.06	0.02	0	0	0.93	0	0	0	normal
0	tcp	ftp_data	SF	373	0	0	0	0	0	0	1	0	0	0	0	0	0	0	0	0	0	8	11	0	0	0	0	1	0	0.27	42	75	0.33	0.1	0.33	0.03	0	0	0	0	normal
0	tcp	http	SF	347	1417	0	0	0	0	0	1	0	0	0	0	0	0	0	0	0	0	23	23	0	0	0	0	1	0	0	255	255	1	0	0	0	0	0	0	0	normal
0	tcp	http	SF	354	1875	0	0	0	0	0	1	0	0	0	0	0	0	0	0	0	0	3	9	0	0	0	0	1	0	0.33	247	255	1	0	0	0.01	0	0	0	0	normal
0	tcp	telnet	S0	0	0	0	0	0	0	0	0	0	0	0	0	0	0	0	0	0	0	29	2	1	1	0	0	0.07	0.14	0	255	62	0.24	0.02	0.01	0	1	1	0	0	neptune
0	tcp	finger	RSTO	0	0	0	0	0	0	0	0	0	0	0	0	0	0	0	0	0	0	229	11	0	0	1	1	0.05	0.06	0	255	11	0.04	0.07	0	0	0	0	1	1	neptune
0	tcp	courier	REJ	0	0	0	0	0	0	0	0	0	0	0	0	0	0	0	0	0	0	118	16	0	0	1	1	0.14	0.07	0	255	16	0.06	0.06	0	0	0	0	1	1	neptune
0	tcp	ldap	S0	0	0	0	0	0	0	0	0	0	0	0	0	0	0	0	0	0	0	240	9	1	1	0	0	0.04	0.06	0	255	9	0.04	0.06	0	0	1	1	0	0	neptune
0	tcp	http	SF	305	2698	0	0	0	0	0	1	0	0	0	0	0	0	1	0	0	0	3	4	0	0	0	0.25	1	0	0.5	255	251	0.98	0.01	0	0	0	0	0	0	normal
0	tcp	finger	S0	0	0	0	0	0	0	0	0	0	0	0	0	0	0	0	0	0	0	18	18	1	1	0	0	1	0	0	78	24	0.23	0.05	0.01	0.08	1	0.75	0	0	neptune
0	udp	private	SF	105	147	0	0	0	0	0	0	0	0	0	0	0	0	0	0	0	0	8	2	0	0	0	0	0.25	0.25	0	255	242	0.95	0.01	0.01	0	0	0	0	0	normal
0	tcp	http	SF	221	602	0	0	0	0	0	1	0	0	0	0	0	0	0	0	0	0	51	57	0	0	0	0	1	0	0.04	255	255	1	0	0	0	0	0	0	0	normal
0	tcp	smtp	SF	887	436	0	0	0	0	0	1	0	0	0	0	0	0	0	0	0	0	1	2	0	0	0	0	1	0	1	255	109	0.43	0.04	0	0	0.14	0	0.02	0	normal
0	tcp	smtp	SF	695	328	0	0	0	0	0	1	0	0	0	1	0	0	0	0	0	0	1	1	0	0	0	0	1	0	0	255	130	0.51	0.02	0	0	0	0.01	0	0	normal
0	icmp	ecr_i	SF	520	0	0	0	0	0	0	0	0	0	0	0	0	0	0	0	0	0	434	434	0	0	0	0	1	0	0	30	30	1	0	1	0	0	0	0	0	smurf
0	tcp	ftp_data	SF	495	0	0	0	0	0	0	1	0	0	0	5	0	0	0	0	0	0	1	1	0	0	0	0	1	0	0	1	30	1	0	1	0.1	0	0	0	0	normal
0	tcp	efs	REJ	0	0	0	0	0	0	0	0	0	0	0	0	0	0	0	0	0	0	144	15	0	0	1	1	0.1	0.06	0	255	15	0.06	0.06	0	0	0	0	1	1	neptune
0	tcp	private	S0	0	0	0	0	0	0	0	0	0	0	0	0	0	0	0	0	0	0	258	9	1	1	0	0	0.03	0.05	0	118	9	0.08	0.08	0.01	0	0.98	1	0	0	neptune
0	tcp	smtp	SF	2760	370	0	0	0	0	0	1	0	0	0	0	0	0	0	0	0	0	1	1	0	0	0	0	1	0	0	1	154	1	0	1	0.01	0	0.01	0	0	normal
0	udp	domain_u	SF	45	83	0	0	0	0	0	0	0	0	0	0	0	0	0	0	0	0	154	154	0	0	0	0	1	0	0	255	249	0.98	0.01	0.01	0	0	0	0	0	normal
1	tcp	smtp	SF	756	332	0	0	0	0	0	1	0	0	0	0	0	0	0	0	0	0	1	1	0	0	0	0	1	0	0	75	53	0.71	0.07	0.01	0	0	0	0	0	normal
0	tcp	other	S0	0	0	0	0	0	0	0	0	0	0	0	0	0	0	0	0	0	0	511	1	0.17	1	0.82	0	0	1	0	255	1	0	1	0	0	0.2	1	0.8	0	satan
0	tcp	http	SF	218	6776	0	0	0	0	0	1	0	0	0	0	0	0	0	0	0	0	11	12	0	0	0	0	1	0	0.17	27	255	1	0	0.04	0.03	0	0	0	0	normal
0	tcp	printer	RSTO	0	0	0	0	0	0	0	0	0	0	0	0	0	0	0	0	0	0	111	5	0	0	1	1	0.05	0.06	0	255	5	0.02	0.08	0	0	0	0	1	1	neptune
0	tcp	nntp	S0	0	0	0	0	0	0	0	0	0	0	0	0	0	0	0	0	0	0	228	22	1	1	0	0	0.1	0.05	0	255	22	0.09	0.06	0	0	1	1	0	0	neptune
0	tcp	private	S0	0	0	0	0	0	0	0	0	0	0	0	0	0	0	0	0	0	0	282	16	1	1	0	0	0.06	0.06	0	255	15	0.06	0.08	0	0	1	1	0	0	neptune
0	tcp	ftp_data	SF	7196	0	0	0	0	0	0	1	0	0	0	0	0	0	0	0	0	0	9	9	0	0	0	0	1	0	0	111	55	0.33	0.05	0.33	0.04	0	0	0	0	normal
0	udp	domain_u	SF	46	134	0	0	0	0	0	0	0	0	0	0	0	0	0	0	0	0	307	306	0	0	0	0	1	0.01	0	255	225	0.88	0.01	0	0	0	0	0	0	normal
0	tcp	ftp_data	SF	12	0	0	0	0	0	0	1	0	0	0	0	0	0	0	0	0	0	1	1	0	0	0	0	1	0	0	79	24	0.3	0.05	0.3	0	0	0	0	0	normal
0	udp	domain_u	SF	45	130	0	0	0	0	0	0	0	0	0	0	0	0	0	0	0	0	43	121	0	0	0	0	1	0	0.02	233	171	0.73	0.02	0	0	0	0	0	0	normal
0	udp	domain_u	SF	43	71	0	0	0	0	0	0	0	0	0	0	0	0	0	0	0	0	202	202	0	0	0	0	1	0	0	255	255	1	0	0.01	0	0	0	0	0	normal
0	icmp	ecr_i	SF	520	0	0	0	0	0	0	0	0	0	0	0	0	0	0	0	0	0	282	282	0	0	0	0	1	0	0	255	255	1	0	1	0	0	0	0	0	smurf
0	tcp	http	SF	206	12642	0	0	0	0	0	1	0	0	0	0	0	0	0	0	0	0	4	4	0	0	0	0	1	0	0	10	255	1	0	0.1	0.09	0	0	0	0	normal
0	icmp	ecr_i	SF	1032	0	0	0	0	0	0	0	0	0	0	0	0	0	0	0	0	0	250	250	0	0	0	0	1	0	0	255	250	0.98	0.01	0.98	0	0	0	0	0	smurf
9908	tcp	IRC	RSTR	2634	8611	0	0	0	0	0	1	0	0	0	0	0	0	0	0	0	0	1	1	0	0	1	1	1	0	0	11	4	0.36	0.18	0.09	0	0	0	0.36	1	normal
357	tcp	telnet	SF	334	10686	0	0	0	0	0	0	0	0	0	0	0	0	0	0	0	0	1	1	0	0	0	0	1	0	0	255	65	0.25	0.02	0	0	0.8	0.92	0	0	normal
0	tcp	ftp_data	SF	4539	0	0	0	0	0	0	1	0	0	0	0	0	0	0	0	0	0	20	20	0	0	0	0	1	0	0	141	49	0.28	0.03	0.28	0.04	0	0	0	0	normal
0	tcp	http	SF	320	520	0	0	0	0	0	1	0	0	0	0	0	0	0	0	0	0	23	43	0	0	0	0	1	0	0.12	255	255	1	0	0	0	0	0	0	0	normal
0	icmp	eco_i	SF	30	0	0	0	0	0	0	0	0	0	0	0	0	0	0	0	0	0	2	1	0	0	0	0	0.5	1	0	255	6	0.02	0.01	0.11	0	0	0	0	0	normal
0	tcp	http	REJ	0	0	0	0	0	0	0	0	0	0	0	0	0	0	0	0	0	0	1	1	0	0	1	1	1	0	0	214	155	0.72	0.01	0	0	0	0	0.72	1	normal
0	tcp	http	SF	281	759	0	0	0	0	0	1	0	0	0	0	0	0	0	0	0	0	3	5	0	0	0	0	1	0	0.4	113	255	1	0	0.01	0.02	0.01	0.01	0	0	normal
0	tcp	http	SF	345	3938	0	0	0	0	0	1	0	0	0	0	0	0	0	0	0	0	10	16	0	0	0	0	1	0	0.25	255	255	1	0	0	0	0	0	0	0	normal
0	tcp	private	S0	0	0	0	0	0	0	0	0	0	0	0	0	0	0	0	0	0	0	75	6	1	1	0	0	0.08	0.07	0	255	15	0.06	0.06	0	0	1	1	0	0	neptune
0	tcp	http	SF	223	408	0	0	0	0	0	1	0	0	0	0	0	0	0	0	0	0	6	26	0	0	0	0	1	0	0.08	64	255	1	0	0.02	0.03	0	0	0	0	normal
0	tcp	time	S0	0	0	0	0	0	0	0	0	0	0	0	0	0	0	0	0	0	0	262	7	1	1	0	0	0.03	0.06	0	255	7	0.03	0.09	0	0	1	1	0	0	neptune
0	tcp	http	REJ	0	0	0	0	0	0	0	0	0	0	0	0	0	0	0	0	0	0	1	1	0	0	1	1	1	0	0	53	229	1	0	0.02	0.06	0	0	0.08	0.55	normal
0	icmp	eco_i	SF	8	0	0	0	0	0	0	0	0	0	0	0	0	0	0	0	0	0	1	34	0	0	0	0	1	0	1	1	139	1	0	1	0.5	0	0	0	0	ipsweep
0	tcp	private	S0	0	0	0	0	0	0	0	0	0	0	0	0	0	0	0	0	0	0	206	18	1	1	0	0	0.09	0.07	0	255	20	0.08	0.07	0	0	1	1	0	0	neptune
0	tcp	http	SF	204	260	0	0	0	0	0	1	0	0	0	0	0	0	0	0	0	0	17	19	0	0	0	0	1	0	0.16	35	255	1	0	0.03	0.06	0	0	0.03	0.06	normal
0	tcp	ctf	S0	0	0	0	0	0	0	0	0	0	0	0	0	0	0	0	0	0	0	270	7	1	1	0	0	0.03	0.06	0	255	7	0.03	0.08	0	0	1	1	0	0	neptune
1051	tcp	other	RSTR	1	0	0	0	0	0	0	0	0	0	0	0	0	0	0	0	0	0	2	2	0	0	1	1	1	0	0	255	2	0.01	0.73	1	0	0	0	1	1	portsweep
0	tcp	echo	S0	0	0	0	0	0	0	0	0	0	0	0	0	0	0	0	0	0	0	239	6	1	1	0	0	0.03	0.06	0	255	6	0.02	0.05	0	0	1	1	0	0	neptune
0	tcp	sunrpc	S0	0	0	0	0	0	0	0	0	0	0	0	0	0	0	0	0	0	0	229	7	1	1	0	0	0.03	0.07	0	255	7	0.03	0.07	0	0	1	1	0	0	neptune
799	tcp	telnet	RSTR	676	23920	0	0	0	0	0	1	2	0	0	0	0	0	1	0	0	0	3	2	0	0	0.67	1	0.67	0.67	0	255	16	0.06	0.06	0.01	0	0.67	0.06	0.01	0.12	normal
0	tcp	http	SF	209	3556	0	0	0	0	0	1	0	0	0	0	0	0	0	0	0	0	2	2	0	0	0	0	1	0	0	26	255	1	0	0.04	0.04	0	0	0	0	normal
0	tcp	private	S0	0	0	0	0	0	0	0	0	0	0	0	0	0	0	0	0	0	0	113	7	1	1	0	0	0.06	0.08	0	255	7	0.03	0.07	0	0	1	1	0	0	neptune
0	tcp	private	S0	0	0	0	0	0	0	0	0	0	0	0	0	0	0	0	0	0	0	279	16	1	1	0	0	0.06	0.05	0	255	5	0.02	0.07	0	0	1	1	0	0	neptune
0	tcp	http	SF	229	934	0	0	0	0	0	1	0	0	0	0	0	0	0	0	0	0	3	3	0	0	0	0	1	0	0	5	255	1	0	0.2	0.05	0	0.01	0	0	normal
0	tcp	gopher	S0	0	0	0	0	0	0	0	0	0	0	0	0	0	0	0	0	0	0	233	13	1	1	0	0	0.06	0.07	0	255	13	0.05	0.08	0	0	1	1	0	0	neptune
0	udp	other	SF	516	4	0	0	0	0	0	0	0	0	0	0	0	0	0	0	0	0	148	148	0	0	0	0	1	0	0	148	148	1	0	1	0	0	0	0	0	normal
0	tcp	http	SF	344	1247	0	0	0	0	0	1	0	0	0	0	0	0	0	0	0	0	9	9	0	0	0	0	1	0	0	209	255	1	0	0	0.02	0	0	0	0	normal
0	tcp	imap4	S0	0	0	0	0	0	0	0	0	0	0	0	0	0	0	0	0	0	0	207	7	1	1	0	0	0.03	0.06	0	255	19	0.07	0.06	0	0	1	1	0	0	neptune
0	tcp	private	REJ	0	0	0	0	0	0	0	0	0	0	0	0	0	0	0	0	0	0	112	5	0	0	1	1	0.04	0.08	0	137	5	0.04	0.08	0.01	0	0	0	1	1	neptune
0	tcp	http	SF	277	1224	0	0	0	0	0	1	0	0	0	0	0	0	0	0	0	0	1	1	0	0	0	0	1	0	0	1	255	1	0	1	0.04	0	0.01	0	0	normal
0	tcp	http	SF	325	3941	0	0	0	0	0	1	0	0	0	0	0	0	0	0	0	0	4	4	0.25	0.25	0	0	1	0	0	255	255	1	0	0	0	0	0	0	0	normal
0	tcp	private	S0	0	0	0	0	0	0	0	0	0	0	0	0	0	0	0	0	0	0	210	12	1	1	0	0	0.06	0.06	0	255	13	0.05	0.07	0	0	1	1	0	0	neptune
1	tcp	smtp	SF	1277	328	0	0	0	0	0	1	0	0	0	0	0	0	0	0	0	0	1	2	0	0	0	0	1	0	1	54	168	0.59	0.09	0.02	0.01	0	0	0	0	normal
0	tcp	iso_tsap	S0	0	0	0	0	0	0	0	0	0	0	0	0	0	0	0	0	0	0	255	16	1	1	0	0	0.06	0.07	0	255	17	0.07	0.07	0	0	1	1	0	0	neptune
0	tcp	auth	S0	0	0	0	0	0	0	0	0	0	0	0	0	0	0	0	0	0	0	102	2	1	1	0	0	0.02	0.05	0	255	2	0.01	0.05	0	0	1	1	0	0	neptune
0	tcp	http	SF	219	183	0	0	0	0	0	1	0	0	0	0	0	0	0	0	0	0	8	8	0	0	0	0	1	0	0	68	255	1	0	0.01	0.03	0	0	0	0	normal
0	tcp	daytime	S0	0	0	0	0	0	0	0	0	0	0	0	0	0	0	0	0	0	0	4	1	1	1	0	0	0.25	0.75	0	255	1	0	0.09	0	0	1	1	0	0	neptune
0	tcp	private	S0	0	0	0	0	0	0	0	0	0	0	0	0	0	0	0	0	0	0	175	3	1	1	0	0	0.02	0.06	0	21	3	0.14	0.24	0.05	0	0.33	1	0.05	0	neptune
0	udp	domain_u	SF	41	71	0	0	0	0	0	0	0	0	0	0	0	0	0	0	0	0	121	121	0	0	0	0	1	0	0	255	199	0.78	0.01	0.01	0	0	0	0	0	normal
0	tcp	private	S0	0	0	0	0	0	0	0	0	0	0	0	0	0	0	0	0	0	0	118	13	1	1	0	0	0.11	0.06	0	255	8	0.03	0.08	0	0	1	1	0	0	neptune
0	tcp	time	RSTR	0	0	0	0	0	0	0	0	0	0	0	0	0	0	0	0	0	0	1	1	0	0	1	1	1	0	0	255	1	0	0.89	0.88	0	0	0	0.88	1	portsweep
0	tcp	http	SF	326	420	0	0	0	0	0	1	0	0	0	0	0	0	0	0	0	0	3	10	0	0	0	0	1	0	0.3	255	255	1	0	0	0	0	0	0	0	normal
0	tcp	auth	S0	0	0	0	0	0	0	0	0	0	0	0	0	0	0	0	0	0	0	206	4	1	1	0	0	0.02	0.07	0	255	4	0.02	0.07	0	0	1	1	0	0	neptune
0	icmp	ecr_i	SF	1032	0	0	0	0	0	0	0	0	0	0	0	0	0	0	0	0	0	134	134	0	0	0	0	1	0	0	255	134	0.53	0.01	0.53	0	0	0	0	0	smurf
0	tcp	private	REJ	0	0	0	0	0	0	0	0	0	0	0	0	0	0	0	0	0	0	432	1	0.05	0	0.93	1	0	1	0	255	1	0	1	0	0	0.08	0	0.92	1	satan
0	tcp	ftp_data	SF	334	0	0	0	0	0	0	1	0	0	0	0	0	0	0	0	0	0	1	1	0	0	0	0	1	0	0	1	54	1	0	1	0.13	0	0.02	0	0	warezclient
0	icmp	eco_i	SF	8	0	0	0	0	0	0	0	0	0	0	0	0	0	0	0	0	0	1	36	0	0	0	0	1	0	1	1	73	1	0	1	0.51	0	0	0	0	ipsweep
1	tcp	private	RSTOS0	0	0	0	0	0	0	0	0	0	0	0	0	0	0	0	0	0	0	72	3	0.79	0.67	0.21	0.33	0.04	0.38	0	255	3	0.01	0.11	0.28	0	0.22	0.67	0.06	0.33	portsweep
0	tcp	private	S0	0	0	0	0	0	0	0	0	0	0	0	0	0	0	0	0	0	0	144	9	1	1	0	0	0.06	0.06	0	255	9	0.04	0.05	0	0	1	1	0	0	neptune
0	tcp	http	SF	229	301	0	0	0	0	0	1	0	0	0	0	0	0	0	0	0	0	4	4	0.25	0.25	0	0	1	0	0	255	255	1	0	0	0	0	0	0	0	normal
0	tcp	http	SF	205	6622	0	0	0	0	0	1	0	0	0	0	0	0	0	0	0	0	9	10	0	0	0	0	1	0	0.2	81	255	1	0	0.01	0.01	0	0	0	0	normal
0	tcp	discard	S0	0	0	0	0	0	0	0	0	0	0	0	0	0	0	0	0	0	0	253	18	1	1	0	0	0.07	0.06	0	255	4	0.02	0.08	0	0	1	1	0	0	neptune
0	tcp	http	SF	319	583	0	0	0	0	0	1	0	0	0	0	0	0	0	0	0	0	9	23	0	0	0	0	1	0	0.09	28	255	1	0	0.04	0.03	0	0	0	0	normal
0	tcp	ftp_data	S0	0	0	0	0	0	0	0	0	0	0	0	0	0	0	0	0	0	0	247	16	1	1	0	0	0.06	0.06	0	255	16	0.06	0.07	0	0	1	1	0	0	neptune
0	tcp	http	SF	304	1380	0	0	0	0	0	1	0	0	0	0	0	0	0	0	0	0	1	18	0	0	0	0	1	0	0.17	194	190	0.98	0.01	0.01	0	0	0	0	0	normal
0	tcp	finger	SF	9	317	0	0	0	0	0	0	0	0	0	0	0	0	0	0	0	0	1	1	0	0	0	0	1	0	0	41	8	0.02	0.07	0.02	0.38	0	0	0	0	normal
0	tcp	Z39_50	S0	0	0	0	0	0	0	0	0	0	0	0	0	0	0	0	0	0	0	282	17	1	1	0	0	0.06	0.06	0	255	17	0.07	0.06	0	0	1	1	0	0	neptune
0	tcp	http	SF	356	1137	0	0	0	0	0	1	0	0	0	0	0	0	0	0	0	0	6	7	0	0	0	0	1	0	0.29	165	255	1	0	0.01	0.03	0	0	0.01	0	normal
0	tcp	private	S0	0	0	0	0	0	0	0	0	0	0	0	0	0	0	0	0	0	0	89	17	1	1	0	0	0.19	0.06	0	255	2	0.01	0.08	0	0	1	1	0	0	neptune
0	udp	domain_u	SF	44	73	0	0	0	0	0	0	0	0	0	0	0	0	0	0	0	0	212	212	0	0	0	0	1	0	0	255	255	1	0	0.01	0	0	0	0	0	normal
0	tcp	private	REJ	0	0	0	0	0	0	0	0	0	0	0	0	0	0	0	0	0	0	144	14	0	0	1	1	0.1	0.06	0	255	29	0.11	0.05	0	0	0	0	1	1	neptune
0	tcp	http	SF	299	12471	0	0	0	0	0	1	0	0	0	0	0	0	0	0	0	0	15	15	0	0	0	0	1	0	0	255	255	1	0	0.01	0	0	0	0	0	normal
35682	tcp	telnet	RSTOS0	381709090	0	0	0	0	0	0	0	0	0	0	0	0	0	0	0	0	0	1	1	0	0	1	1	1	0	0	78	2	0.03	0.12	0.08	0	0	0	0.08	0.5	portsweep
0	tcp	smtp	SF	6	123	0	0	0	0	0	1	0	0	0	0	0	0	0	0	0	0	8	1	0	0	0.38	0	0.12	1	0	115	166	0.51	0.1	0.01	0.01	0	0.01	0.03	0	satan
4	tcp	telnet	RSTO	0	15	0	0	0	0	0	0	0	0	0	0	0	0	0	0	0	0	1	1	0	0	1	1	1	0	0	130	1	0.01	0.05	0.01	0	0	0	0.01	1	normal
0	tcp	time	RSTO	0	0	0	0	0	0	0	0	0	0	0	0	0	0	0	0	0	0	258	3	0	0	1	1	0.01	0.07	0	255	3	0.01	0.07	0	0	0	0	1	1	neptune
0	tcp	klogin	S0	0	0	0	0	0	0	0	0	0	0	0	0	0	0	0	0	0	0	101	18	1	1	0	0	0.18	0.06	0	255	20	0.08	0.05	0	0	1	1	0	0	neptune
0	tcp	http	SF	366	4084	0	0	0	0	0	1	0	0	0	0	0	0	0	0	0	0	7	7	0	0	0	0	1	0	0	255	255	1	0	0	0	0	0	0	0	normal
0	tcp	http	REJ	0	0	0	0	0	0	0	0	0	0	0	0	0	0	0	0	0	0	1	1	0	0	1	1	1	0	0	18	4	0.22	0.28	0.06	0	0.06	0	0.22	1	normal
0	tcp	hostnames	S0	0	0	0	0	0	0	0	0	0	0	0	0	0	0	0	0	0	0	284	19	1	1	0	0	0.07	0.06	0	255	19	0.07	0.07	0	0	1	1	0	0	neptune
3	tcp	ftp_data	SF	2194619	0	0	0	0	0	0	1	0	0	0	0	0	0	0	0	0	0	2	2	0	0	0	0	1	0	0	23	72	0.3	0.09	0.3	0.03	0	0	0	0	normal
15435	udp	other	SF	145	105	0	0	0	0	0	0	0	0	0	0	0	0	0	0	0	0	4	2	0	0	0	0	0.5	0.5	0	255	2	0.01	0.84	1	0	0	0	0	0	normal
2414	udp	other	SF	146	105	0	0	0	0	0	0	0	0	0	0	0	0	0	0	0	0	3	1	0	0	0	0	0.33	0.67	0	255	1	0	0.85	1	0	0	0	0	0	normal
0	tcp	private	REJ	0	0	0	0	0	0	0	0	0	0	0	0	0	0	0	0	0	0	104	18	0	0	1	1	0.17	0.08	0	255	18	0.07	0.07	0	0	0	0	1	1	neptune
0	udp	domain_u	SF	45	45	0	0	0	0	0	0	0	0	0	0	0	0	0	0	0	0	80	160	0	0	0	0	0.99	0.03	0.01	255	249	0.98	0.01	0	0	0	0	0	0	normal
0	tcp	telnet	S0	0	0	0	0	0	0	0	0	0	0	0	0	0	0	0	0	0	0	67	17	1	1	0	0	0.25	0.06	0	255	37	0.15	0.06	0	0	1	1	0	0	neptune
0	tcp	private	S0	0	0	0	0	0	0	0	0	0	0	0	0	0	0	0	0	0	0	291	16	1	1	0	0	0.05	0.06	0	255	14	0.05	0.08	0	0	1	1	0	0	neptune
0	tcp	http	SF	236	357	0	0	0	0	0	1	0	0	0	0	0	0	0	0	0	0	18	18	0	0	0	0	1	0	0	58	255	1	0	0.02	0.04	0	0	0	0	normal
0	tcp	uucp_path	S0	0	0	0	0	0	0	0	0	0	0	0	0	0	0	0	0	0	0	114	15	1	1	0	0	0.13	0.05	0	255	3	0.01	0.07	0	0	1	1	0	0	neptune
0	tcp	private	S0	0	0	0	0	0	0	0	0	0	0	0	0	0	0	0	0	0	0	116	2	1	1	0	0	0.02	0.06	0	255	4	0.02	0.06	0	0	1	1	0	0	neptune
0	tcp	http	SF	258	11380	0	0	0	0	0	1	0	0	0	0	0	0	0	0	0	0	6	6	0	0	0	0	1	0	0	255	251	0.98	0.01	0	0	0	0	0	0	normal
10	tcp	private	RSTR	0	0	0	0	0	0	0	0	0	0	0	0	0	0	0	0	0	0	1	1	0	0	1	1	1	0	0	255	1	0	0.48	0.47	0	0	0	0.47	1	portsweep
0	tcp	http	SF	188	13450	0	0	0	0	0	1	0	0	0	0	0	0	0	0	0	0	1	1	0	0	0	0	1	0	0	40	255	1	0	0.03	0.02	0	0	0	0	normal
0	tcp	http	S0	0	0	0	0	0	0	0	0	0	0	0	0	0	0	0	0	0	0	9	5	1	1	0	0	0.56	0.33	0	255	12	0.05	0.05	0.01	0	1	1	0	0	neptune
0	tcp	ftp	SF	1195	2449	0	0	0	28	0	1	0	0	0	0	0	0	0	0	0	1	1	1	0	0	0	0	1	0	0	116	14	0.12	0.05	0.01	0	0.02	0	0.07	0	warezclient
0	tcp	smtp	SF	992	329	0	0	0	0	0	1	0	0	0	0	0	0	0	0	0	0	1	1	0	0	0	0	1	0	0	146	170	0.68	0.03	0.01	0.01	0	0	0	0	normal
0	tcp	systat	S0	0	0	0	0	0	0	0	0	0	0	0	0	0	0	0	0	0	0	235	15	1	1	0	0	0.06	0.06	0	255	15	0.06	0.06	0	0	1	1	0	0	neptune
0	tcp	http	SF	310	255	0	0	0	0	0	1	0	0	0	0	0	0	0	0	0	0	9	9	0	0	0	0	1	0	0	47	156	1	0	0.02	0.04	0	0	0	0	normal
6	tcp	smtp	SF	2597	331	0	0	0	0	0	1	0	0	0	0	0	0	0	0	0	0	1	4	0	0	0	0	1	0	1	59	163	0.56	0.22	0.02	0.01	0.02	0	0	0.05	normal
0	tcp	private	S0	0	0	0	0	0	0	0	0	0	0	0	0	0	0	0	0	0	0	179	25	1	1	0	0	0.14	0.05	0	255	25	0.1	0.05	0	0	1	1	0	0	neptune
0	tcp	http	SF	251	1981	0	0	0	0	0	1	0	0	0	0	0	0	0	0	0	0	2	2	0	0	0	0	1	0	0	223	255	1	0	0	0.01	0	0	0	0	normal
0	tcp	Z39_50	S0	0	0	0	0	0	0	0	0	0	0	0	0	0	0	0	0	0	0	272	6	1	1	0	0	0.02	0.05	0	255	6	0.02	0.05	0	0	1	1	0	0	neptune
0	tcp	ftp_data	SF	748	0	0	0	0	0	0	0	0	0	0	0	0	0	0	0	0	0	1	1	0	0	0	0	1	0	0	143	33	0.2	0.03	0.2	0.06	0	0	0	0	normal
0	tcp	http	SF	158	38643	0	0	0	0	0	1	0	0	0	0	0	0	0	0	0	0	1	13	0	0	0	0	1	0	0.23	255	255	1	0	0	0	0	0	0	0	normal
0	tcp	hostnames	S0	0	0	0	0	0	0	0	0	0	0	0	0	0	0	0	0	0	0	248	11	1	1	0	0	0.04	0.05	0	255	11	0.04	0.05	0	0	1	1	0	0	neptune
0	tcp	klogin	S0	0	0	0	0	0	0	0	0	0	0	0	0	0	0	0	0	0	0	9	9	1	1	0	0	1	0	0	255	9	0.04	0.07	0	0	1	1	0	0	neptune
0	icmp	eco_i	SF	8	0	0	0	0	0	0	0	0	0	0	0	0	0	0	0	0	0	1	9	0	0	0	0	1	0	1	2	62	1	0	1	0.52	0	0	0	0	ipsweep
0	tcp	discard	S0	0	0	0	0	0	0	0	0	0	0	0	0	0	0	0	0	0	0	126	16	1	1	0	0	0.13	0.06	0	255	16	0.06	0.07	0	0	1	1	0	0	neptune
0	tcp	http	SF	229	682	0	0	0	0	0	1	0	0	0	0	0	0	0	0	0	0	7	12	0	0	0	0	1	0	0.17	253	255	1	0	0	0.01	0	0	0.14	0.15	normal
0	icmp	eco_i	SF	8	0	0	0	0	0	0	0	0	0	0	0	0	0	0	0	0	0	1	36	0	0	0	0	1	0	1	2	68	1	0	1	0.5	0	0	0	0	ipsweep
0	tcp	ftp_data	SF	10044	0	0	0	0	0	0	1	0	0	0	0	0	0	0	0	0	0	12	13	0	0	0	0	1	0	0.15	146	92	0.29	0.04	0.29	0.02	0	0	0	0	normal
0	tcp	smtp	SF	123	234	0	0	0	0	0	1	0	0	0	0	0	0	0	0	0	0	1	1	0	0	0	0	1	0	0	114	85	0.27	0.62	0.01	0.02	0	0	0.58	0	normal
0	tcp	private	S0	0	0	0	0	0	0	0	0	0	0	0	0	0	0	0	0	0	0	150	20	1	1	0	0	0.13	0.05	0	255	4	0.02	0.09	0	0	1	1	0	0	neptune
0	tcp	http	SF	276	108545	0	0	0	0	0	1	0	0	0	0	0	0	0	0	0	0	3	3	0	0	0	0	1	0	0	3	255	1	0	0.33	0.03	0	0	0	0	normal
0	tcp	private	REJ	0	0	0	0	0	0	0	0	0	0	0	0	0	0	0	0	0	0	1	1	0	0	1	1	1	0	0	36	2	0.03	1	0.03	1	0	0	0.86	1	ipsweep
0	tcp	http	SF	319	4143	0	0	0	0	0	1	0	0	0	0	0	0	0	0	0	0	15	15	0	0	0	0	1	0	0	15	255	1	0	0.07	0.03	0	0	0	0	normal
0	tcp	http	SF	280	16574	0	0	0	0	0	1	0	0	0	0	0	0	0	0	0	0	9	9	0	0	0	0	1	0	0	9	255	1	0	0.11	0.07	0	0.01	0	0	normal
0	tcp	courier	S0	0	0	0	0	0	0	0	0	0	0	0	0	0	0	0	0	0	0	114	6	1	1	0	0	0.05	0.06	0	255	6	0.02	0.05	0	0	1	1	0	0	neptune
0	udp	domain_u	SF	42	42	0	0	0	0	0	0	0	0	0	0	0	0	0	0	0	0	7	13	0	0	0	0	1	0	0.23	255	255	1	0	0	0	0	0	0	0	normal
0	icmp	eco_i	SF	8	0	0	0	0	0	0	0	0	0	0	0	0	0	0	0	0	0	1	41	0	0	0	0	1	0	1	2	106	1	0	1	0.5	0	0	0	0	ipsweep
0	tcp	smtp	SF	2838	325	0	0	0	0	0	1	0	0	0	0	0	0	0	0	0	0	1	1	0	0	0	0	1	0	0	255	130	0.51	0.05	0	0	0.01	0	0	0	normal
0	tcp	http	SF	463	12604	0	0	0	0	0	1	0	0	0	0	0	0	0	0	0	0	19	45	0	0	0	0	1	0	0.04	255	255	1	0	0	0	0	0	0	0	normal
0	tcp	private	S0	0	0	0	0	0	0	0	0	0	0	0	0	0	0	0	0	0	0	279	23	1	1	0	0	0.08	0.05	0	255	23	0.09	0.05	0	0	1	1	0	0	neptune
0	tcp	imap4	S0	0	0	0	0	0	0	0	0	0	0	0	0	0	0	0	0	0	0	239	4	1	1	0	0	0.02	0.05	0	255	4	0.02	0.05	0	0	1	1	0	0	neptune
0	udp	domain_u	SF	45	134	0	0	0	0	0	0	0	0	0	0	0	0	0	0	0	0	77	156	0	0	0	0	1	0	0.01	255	255	1	0	0	0	0	0	0	0	normal
0	icmp	eco_i	SF	8	0	0	0	0	0	0	0	0	0	0	0	0	0	0	0	0	0	1	20	0	0	0	0	1	0	1	1	75	1	0	1	0.51	0	0	0	0	ipsweep
1	tcp	time	SF	0	4	0	0	0	0	0	0	0	0	0	0	0	0	0	0	0	0	1	1	0	0	0	0	1	0	0	12	12	1	0	0.08	0	0	0	0	0	normal
0	tcp	gopher	REJ	0	0	0	0	0	0	0	0	0	0	0	0	0	0	0	0	0	0	277	20	0	0	1	1	0.07	0.06	0	255	20	0.08	0.07	0	0	0	0	1	1	neptune
0	udp	private	SF	28	0	0	3	0	0	0	0	0	0	0	0	0	0	0	0	0	0	92	92	0	0	0	0	1	0	0	164	92	0.56	0.02	0.56	0	0	0	0	0	teardrop
0	tcp	other	REJ	0	0	0	0	0	0	0	0	0	0	0	0	0	0	0	0	0	0	511	1	0.05	0	0.95	1	0	1	0	255	1	0	1	0	0	0.04	0	0.96	1	satan
0	tcp	http	SF	294	3808	0	0	0	0	0	1	0	0	0	0	0	0	0	0	0	0	2	2	0	0	0	0	1	0	0	6	255	1	0	0.17	0.05	0	0	0	0	normal
8486	udp	other	SF	146	105	0	0	0	0	0	0	0	0	0	0	0	0	0	0	0	0	1	1	0	0	0	0	1	0	0	255	1	0	0.7	0.96	0	0	0	0	0	normal
0	udp	domain_u	SF	31	91	0	0	0	0	0	0	0	0	0	0	0	0	0	0	0	0	3	3	0	0	0	0	1	0	0	8	20	1	0	1	0.1	0	0	0	0	normal
0	udp	domain_u	SF	29	29	0	0	0	0	0	0	0	0	0	0	0	0	0	0	0	0	2	5	0	0	0	0	1	0	0.6	197	193	0.98	0.02	0.01	0	0	0	0	0	normal
0	tcp	time	S0	0	0	0	0	0	0	0	0	0	0	0	0	0	0	0	0	0	0	123	18	1	1	0	0	0.15	0.06	0	255	18	0.07	0.07	0	0	1	1	0	0	neptune
0	tcp	smtp	SF	1131	326	0	0	0	0	0	1	0	0	0	0	0	0	0	0	0	0	1	1	0	0	0	0	1	0	0	9	180	0.67	0.33	0.11	0.01	0	0	0	0	normal
0	tcp	http	SF	217	2887	0	0	0	0	0	1	0	0	0	0	0	0	0	0	0	0	10	10	0	0	0	0	1	0	0	255	255	1	0	0	0	0	0	0	0	normal
0	tcp	smtp	SF	1329	330	0	0	0	0	0	1	0	0	0	0	0	0	0	0	0	0	1	1	0	0	0	0	1	0	0	110	177	0.69	0.04	0.01	0.01	0	0	0	0	normal
0	udp	domain_u	SF	44	145	0	0	0	0	0	0	0	0	0	0	0	0	0	0	0	0	213	215	0	0	0	0	1	0.01	0.01	255	255	1	0	0	0	0	0	0	0	normal
0	tcp	imap4	S0	0	0	0	0	0	0	0	0	0	0	0	0	0	0	0	0	0	0	273	6	1	1	0	0	0.02	0.07	0	255	6	0.02	0.07	0	0	1	1	0	0	neptune
0	icmp	eco_i	SF	8	0	0	0	0	0	0	0	0	0	0	0	0	0	0	0	0	0	1	12	0	0	0	0	1	0	1	1	29	1	0	1	0.52	0	0	0	0	ipsweep
0	tcp	http	SF	224	6874	0	0	0	0	0	1	0	0	0	0	0	0	0	0	0	0	3	3	0	0	0	0	1	0	0	3	255	1	0	0.33	0.06	0	0	0	0	normal
0	tcp	http	SF	290	1704	0	0	0	0	0	1	0	0	0	0	0	0	0	0	0	0	9	10	0	0	0	0	1	0	0.2	20	255	1	0	0.05	0.02	0	0	0	0	normal
0	tcp	http	RSTO	242	16819	0	0	0	0	0	1	0	0	0	0	0	0	0	0	0	0	7	7	0	0	0.43	0.43	1	0	0	128	255	1	0	0.01	0.01	0	0	0.03	0.02	normal
0	tcp	http	SF	197	7204	0	0	0	0	0	1	0	0	0	0	0	0	0	0	0	0	2	2	0	0	0	0	1	0	0	32	167	1	0	0.03	0.03	0	0	0	0	normal
0	icmp	ecr_i	SF	1032	0	0	0	0	0	0	0	0	0	0	0	0	0	0	0	0	0	511	511	0	0	0	0	1	0	0	255	126	0.49	0.02	0.49	0	0.02	0	0	0	smurf
0	tcp	http	SF	318	9696	0	0	0	0	0	1	0	0	0	0	0	0	0	0	0	0	40	40	0	0	0	0	1	0	0	255	255	1	0	0	0	0	0	0.01	0.01	normal
0	tcp	private	S0	0	0	0	0	0	0	0	0	0	0	0	0	0	0	0	0	0	0	171	8	1	1	0	0	0.05	0.08	0	255	8	0.03	0.09	0	0	1	1	0	0	neptune
0	tcp	http	SF	234	2659	0	0	0	0	0	1	0	0	0	0	0	0	0	0	0	0	12	13	0	0	0	0	1	0	0.15	198	246	1	0	0.01	0.02	0	0	0	0	normal
0	icmp	ecr_i	SF	1032	0	0	0	0	0	0	0	0	0	0	0	0	0	0	0	0	0	511	511	0	0	0	0	1	0	0	255	166	0.65	0.02	0.65	0	0	0	0	0	smurf
1	tcp	smtp	SF	1492	336	0	0	0	0	0	1	0	0	0	0	0	0	0	0	0	0	1	6	0	0	0	0	1	0	1	244	165	0.63	0.02	0	0.01	0	0	0	0	normal
0	tcp	telnet	S0	0	0	0	0	0	0	0	0	0	0	0	0	0	0	0	0	0	0	26	4	1	1	0	0	0.15	0.15	0	255	4	0.02	0.08	0	0	1	1	0	0	neptune
0	tcp	finger	S0	0	0	0	0	0	0	0	0	0	0	0	0	0	0	0	0	0	0	36	12	1	1	0	0	0.33	0.11	0	255	72	0.28	0.02	0	0	1	1	0	0	neptune
0	tcp	smtp	S0	0	0	0	0	0	0	0	0	0	0	0	0	0	0	0	0	0	0	2	2	0.5	0.5	0	0	1	0	0	153	115	0.35	0.05	0.01	0.02	0.01	0.01	0	0	normal
0	tcp	http	SF	303	6833	0	0	0	0	0	1	0	0	0	0	0	0	0	0	0	0	9	9	0	0	0	0	1	0	0	34	255	1	0	0.03	0.05	0	0	0	0	normal
0	tcp	http	SF	262	3819	0	0	0	0	0	1	0	0	0	0	0	0	0	0	0	0	10	10	0	0	0	0	1	0	0	255	255	1	0	0	0	0	0	0	0	normal
0	tcp	telnet	RSTO	0	0	0	0	0	0	0	0	0	0	0	0	0	0	0	0	0	0	149	20	0	0	1	1	0.13	0.05	0	255	13	0.05	0.06	0	0	0	0	1	1	neptune
0	tcp	ftp_data	SF	334	0	0	0	0	0	0	1	0	0	0	0	0	0	0	0	0	0	2	2	0	0	0	0	1	0	0	6	20	1	0	1	0.15	0	0	0	0	warezclient
0	tcp	http	SF	258	12037	0	0	0	0	0	1	0	0	0	0	0	0	0	0	0	0	10	10	0	0	0	0	1	0	0	255	255	1	0	0	0	0	0	0	0	normal
0	udp	private	SF	215	0	0	0	0	0	0	0	0	0	0	0	0	0	0	0	0	0	1	1	0	0	0	0	1	0	0	99	83	0.84	0.02	0.84	0	0	0	0	0	nmap
0	tcp	http	SF	246	1600	0	0	0	0	0	1	0	0	0	0	0	0	0	0	0	0	6	36	0	0	0	0	1	0	0.14	138	255	1	0	0.01	0.02	0	0	0	0	normal
0	tcp	http	SF	312	3222	0	0	0	0	0	1	0	0	0	0	0	0	0	0	0	0	3	3	0	0	0	0	1	0	0	255	246	0.96	0.02	0	0	0	0	0	0	normal
0	tcp	ftp_data	SF	201	0	0	0	0	0	0	1	0	0	0	0	0	0	0	0	0	0	5	5	0	0	0	0	1	0	0	255	114	0.45	0.02	0.45	0	0	0	0	0	normal
0	tcp	http	SF	222	2446	0	0	0	0	0	1	0	0	0	0	0	0	0	0	0	0	19	37	0	0	0	0	1	0	0.05	255	255	1	0	0	0	0	0	0	0	normal
0	tcp	http	SF	290	2107	0	0	0	0	0	1	0	0	0	0	0	0	0	0	0	0	9	10	0	0	0	0	1	0	0.2	60	255	1	0	0.02	0.01	0	0	0	0	normal
0	tcp	ftp_data	SF	11376	0	0	0	0	0	0	1	0	0	0	0	0	0	0	0	0	0	9	9	0	0	0	0	1	0	0	255	45	0.18	0.02	0.18	0	0	0	0.72	0	normal
0	tcp	private	S0	0	0	0	0	0	0	0	0	0	0	0	0	0	0	0	0	0	0	167	20	1	1	0	0	0.12	0.06	0	255	7	0.03	0.07	0	0	1	1	0	0	neptune
0	tcp	http	SF	306	3222	0	0	0	0	0	1	0	0	0	0	0	0	0	0	0	0	2	2	0	0	0	0	1	0	0	255	251	0.98	0.01	0	0	0	0	0	0	normal
0	tcp	http	SF	308	608	0	0	0	0	0	1	0	0	0	0	0	0	0	0	0	0	16	41	0	0	0	0	1	0	0.07	255	255	1	0	0	0	0	0	0	0	normal
0	tcp	private	S0	0	0	0	0	0	0	0	0	0	0	0	0	0	0	0	0	0	0	260	7	1	1	0	0	0.03	0.06	0	255	8	0.03	0.08	0	0	1	1	0	0	neptune
0	tcp	private	S0	0	0	0	0	0	0	0	0	0	0	0	0	0	0	0	0	0	0	237	18	1	1	0	0	0.08	0.07	0	255	17	0.07	0.06	0	0	1	1	0	0	neptune
0	tcp	private	REJ	0	0	0	0	0	0	0	0	0	0	0	0	0	0	0	0	0	0	269	1	0.08	0	0.87	1	0	1	0	255	1	0	1	0	0	0.08	0	0.87	1	satan
0	tcp	http	SF	199	749	0	0	0	0	0	1	0	0	0	0	0	0	0	0	0	0	8	9	0	0	0	0	1	0	0.22	158	255	1	0	0.01	0.05	0	0	0	0	normal
0	tcp	uucp	S0	0	0	0	0	0	0	0	0	0	0	0	0	0	0	0	0	0	0	115	2	1	1	0	0	0.02	0.05	0	255	2	0.01	0.05	0	0	1	1	0	0	neptune
0	icmp	eco_i	SF	8	0	0	0	0	0	0	0	0	0	0	0	0	0	0	0	0	0	1	24	0	0	0	0	1	0	1	1	79	1	0	1	0.51	0	0	0	0	ipsweep
37815	tcp	private	RSTR	1	0	0	0	0	0	0	0	0	0	0	0	0	0	0	0	0	0	2	2	0	0	1	1	1	0	0	255	2	0.01	0.5	1	0	0	0	1	1	portsweep
0	tcp	iso_tsap	S0	0	0	0	0	0	0	0	0	0	0	0	0	0	0	0	0	0	0	288	11	1	1	0	0	0.04	0.06	0	255	9	0.04	0.07	0	0	1	1	0	0	neptune
0	icmp	tim_i	SF	564	0	0	0	0	0	0	0	0	0	0	0	0	0	0	0	0	0	1	1	0	0	0	0	1	0	0	1	1	1	0	1	0	0	0	0	0	pod
0	tcp	private	REJ	0	0	0	0	0	0	0	0	0	0	0	0	0	0	0	0	0	0	55	1	0.13	0	0.87	1	0.02	1	0	255	1	0	0.49	0	0	0.03	0	0.2	1	satan
0	tcp	http	SF	280	9544	0	0	0	0	0	1	0	0	0	0	0	0	0	0	0	0	1	4	0	0	0	0	1	0	0.5	169	255	1	0	0.01	0.03	0	0	0.01	0	normal
0	tcp	private	S0	0	0	0	0	0	0	0	0	0	0	0	0	0	0	0	0	0	0	275	18	1	1	0	0	0.07	0.06	0	255	15	0.06	0.07	0	0	1	1	0	0	neptune
0	tcp	http	SF	186	15495	0	0	0	0	0	1	0	0	0	0	0	0	0	0	0	0	1	1	0	0	0	0	1	0	0	10	255	1	0	0.1	0.07	0	0	0	0	normal
0	tcp	link	S0	0	0	0	0	0	0	0	0	0	0	0	0	0	0	0	0	0	0	239	5	1	1	0	0	0.02	0.07	0	255	1	0	0.07	0	0	1	1	0	0	neptune
0	tcp	discard	S0	0	0	0	0	0	0	0	0	0	0	0	0	0	0	0	0	0	0	285	13	1	1	0	0	0.05	0.06	0	255	3	0.01	0.08	0	0	1	1	0	0	neptune
0	tcp	private	REJ	0	0	0	0	0	0	0	0	0	0	0	0	0	0	0	0	0	0	111	10	0	0	1	1	0.09	0.07	0	255	10	0.04	0.06	0	0	0	0	1	1	neptune
0	tcp	name	S0	0	0	0	0	0	0	0	0	0	0	0	0	0	0	0	0	0	0	239	19	1	1	0	0	0.08	0.05	0	255	19	0.07	0.07	0	0	1	1	0	0	neptune
0	udp	domain_u	SF	44	73	0	0	0	0	0	0	0	0	0	0	0	0	0	0	0	0	267	267	0	0	0	0	1	0	0	255	239	0.94	0.01	0	0	0	0	0	0	normal
0	tcp	http	SF	197	380	0	0	0	0	0	1	0	0	0	0	0	0	0	0	0	0	21	24	0	0	0	0	1	0	0.12	201	255	1	0	0	0.02	0	0	0	0	normal
0	tcp	private	S0	0	0	0	0	0	0	0	0	0	0	0	0	0	0	0	0	0	0	288	8	1	1	0	0	0.03	0.06	0	255	4	0.02	0.06	0	0	1	1	0	0	neptune
0	tcp	exec	S0	0	0	0	0	0	0	0	0	0	0	0	0	0	0	0	0	0	0	150	20	1	1	0	0	0.13	0.06	0	255	20	0.08	0.07	0	0	1	1	0	0	neptune
0	tcp	private	RSTR	0	0	0	0	0	0	0	0	0	0	0	0	0	0	0	0	0	0	1	1	0	0	1	1	1	0	0	255	1	0	0.49	0.49	0	0	0	0.49	1	portsweep
0	icmp	eco_i	SF	8	0	0	0	0	0	0	0	0	0	0	0	0	0	0	0	0	0	1	52	0	0	0	0	1	0	1	1	129	1	0	1	0.51	0	0	0	0	ipsweep
0	tcp	private	REJ	0	0	0	0	0	0	0	0	0	0	0	0	0	0	0	0	0	0	150	20	0	0	1	1	0.13	0.05	0	255	12	0.05	0.06	0	0	0	0	1	1	neptune
0	udp	private	SF	28	0	0	3	0	0	0	0	0	0	0	0	0	0	0	0	0	0	43	43	0	0	0	0	1	0	0	255	143	0.56	0.44	0.56	0	0.09	0	0.35	0	teardrop
0	tcp	domain	S0	0	0	0	0	0	0	0	0	0	0	0	0	0	0	0	0	0	0	272	15	1	1	0	0	0.06	0.07	0	255	15	0.06	0.08	0	0	1	1	0	0	neptune
0	tcp	http	REJ	0	0	0	0	0	0	0	0	0	0	0	0	0	0	0	0	0	0	1	1	0	0	1	1	1	0	0	3	166	1	0	0.33	0.23	0	0	1	1	normal
0	tcp	iso_tsap	S0	0	0	0	0	0	0	0	0	0	0	0	0	0	0	0	0	0	0	269	22	1	1	0	0	0.08	0.05	0	255	22	0.09	0.05	0	0	1	1	0	0	neptune
0	tcp	private	S0	0	0	0	0	0	0	0	0	0	0	0	0	0	0	0	0	0	0	86	5	1	1	0	0	0.06	0.07	0	255	5	0.02	0.06	0	0	1	1	0	0	neptune
0	tcp	private	S0	0	0	0	0	0	0	0	0	0	0	0	0	0	0	0	0	0	0	189	16	1	1	0	0	0.08	0.06	0	255	6	0.02	0.07	0	0	1	1	0	0	neptune
0	icmp	eco_i	SF	8	0	0	0	0	0	0	0	0	0	0	0	0	0	0	0	0	0	1	9	0	0	0	0	1	0	1	2	106	1	0	1	0.51	0	0	0	0	ipsweep
0	tcp	finger	S0	0	0	0	0	0	0	0	0	0	0	0	0	0	0	0	0	0	0	29	7	1	1	0	0	0.24	0.14	0	255	63	0.25	0.02	0.02	0	1	1	0	0	neptune
0	tcp	auth	SF	14	41	0	0	0	0	0	0	0	0	0	0	0	0	0	0	0	0	2	2	0	0	0	0	1	0	0	55	9	0.09	0.09	0.02	0.22	0	0	0	0	normal
0	tcp	whois	S0	0	0	0	0	0	0	0	0	0	0	0	0	0	0	0	0	0	0	253	1	1	1	0	0	0	0.07	0	255	1	0	0.08	0	0	1	1	0	0	neptune
0	icmp	eco_i	SF	8	0	0	0	0	0	0	0	0	0	0	0	0	0	0	0	0	0	1	40	0	0	0	0	1	0	1	3	75	1	0	1	0.25	0	0	0	0	nmap
0	tcp	private	S0	0	0	0	0	0	0	0	0	0	0	0	0	0	0	0	0	0	0	147	18	1	1	0	0	0.12	0.05	0	255	7	0.03	0.07	0	0	1	1	0	0	neptune
0	icmp	ecr_i	SF	1032	0	0	0	0	0	0	0	0	0	0	0	0	0	0	0	0	0	511	511	0	0	0	0	1	0	0	116	22	0.19	0.06	0.19	0	0.02	0	0.54	0	smurf
0	icmp	urp_i	SF	181	0	0	0	0	0	0	0	0	0	0	0	0	0	0	0	0	0	2	1	0	0	0	0	0.5	1	0	255	113	0.44	0.01	0.56	0	0	0	0	0	normal
1	udp	private	SF	105	147	0	0	0	0	0	0	0	0	0	0	0	0	0	0	0	0	2	2	0	0	0	0	1	0	0	64	26	0.41	0.05	0.05	0	0	0	0	0	normal
0	udp	private	SF	1	0	0	0	0	0	0	0	0	0	0	0	0	0	0	0	0	0	26	2	0	0	0	0	0.08	0.27	0	255	2	0.01	0.22	1	0	0	0	0	0	satan
0	tcp	http	SF	289	2488	0	0	0	0	0	1	0	0	0	0	0	0	0	0	0	0	4	4	0	0	0	0	1	0	0	255	255	1	0	0.01	0	0	0	0	0	normal
0	udp	domain_u	SF	45	45	0	0	0	0	0	0	0	0	0	0	0	0	0	0	0	0	48	129	0	0	0	0	1	0	0.02	255	255	1	0	0.01	0	0	0	0	0	normal
0	icmp	ecr_i	SF	1032	0	0	0	0	0	0	0	0	0	0	0	0	0	0	0	0	0	435	435	0	0	0	0	1	0	0	255	255	1	0	1	0	0	0	0	0	smurf
9114	tcp	IRC	RSTR	1121	7999	0	0	0	0	0	1	0	0	0	0	0	0	0	0	0	0	1	1	0	0	1	1	1	0	0	29	11	0.38	0.07	0.03	0	0.14	0.36	0.17	0.45	normal
0	tcp	http	SF	235	512	0	0	0	0	0	1	0	0	0	0	0	0	0	0	0	0	59	60	0	0	0	0	1	0	0.03	255	255	1	0	0	0	0	0	0	0	normal
0	tcp	private	S0	0	0	0	0	0	0	0	0	0	0	0	0	0	0	0	0	0	0	115	2	1	1	0	0	0.02	0.07	0	255	19	0.07	0.07	0	0	1	1	0	0	neptune
0	tcp	http	SF	299	1129	0	0	0	0	0	1	0	0	0	0	0	0	0	0	0	0	6	6	0	0	0	0	1	0	0	6	255	1	0	0.17	0.05	0	0	0	0	normal
0	tcp	bgp	REJ	0	0	0	0	0	0	0	0	0	0	0	0	0	0	0	0	0	0	226	14	0	0	1	1	0.06	0.07	0	255	14	0.05	0.07	0	0	0	0	1	1	neptune
0	tcp	ftp	S0	0	0	0	0	0	0	0	0	0	0	0	0	0	0	0	0	0	0	107	25	1	1	0	0	0.23	0.05	0	255	8	0.03	0.07	0	0	1	1	0	0	neptune
0	tcp	pop_3	S0	0	0	0	0	0	0	0	0	0	0	0	0	0	0	0	0	0	0	276	16	1	1	0	0	0.06	0.06	0	255	16	0.06	0.08	0	0	1	1	0	0	neptune
0	icmp	ecr_i	SF	520	0	0	0	0	0	0	0	0	0	0	0	0	0	0	0	0	0	441	441	0	0	0	0	1	0	0	191	191	1	0	1	0	0	0	0	0	smurf
10	tcp	smtp	SF	664	333	0	0	0	2	0	1	0	0	0	0	0	0	0	0	0	0	1	1	0	0	0	0	1	0	0	5	207	1	0	0.2	0.01	0	0	0	0	normal
3	tcp	smtp	SF	1770	328	0	0	0	0	0	1	0	0	0	0	0	0	0	0	0	0	1	2	0	0	0	0	1	0	1	152	248	0.97	0.01	0.01	0.01	0	0	0	0	normal
0	udp	domain_u	SF	42	42	0	0	0	0	0	0	0	0	0	0	0	0	0	0	0	0	210	210	0	0	0	0	1	0	0	255	255	1	0	0	0	0	0	0	0	normal
0	tcp	http	SF	276	2924	0	0	0	0	0	1	0	0	0	0	0	0	0	0	0	0	4	4	0	0	0	0	1	0	0	88	255	1	0	0.01	0.02	0	0	0	0	normal
0	tcp	remote_job	REJ	0	0	0	0	0	0	0	0	0	0	0	0	0	0	0	0	0	0	281	11	0	0	1	1	0.04	0.06	0	255	11	0.04	0.07	0	0	0	0	1	1	neptune
0	tcp	private	S0	0	0	0	0	0	0	0	0	0	0	0	0	0	0	0	0	0	0	242	19	1	1	0	0	0.08	0.07	0	255	19	0.07	0.08	0	0	1	1	0	0	neptune
0	tcp	http	SF	299	1380	0	0	0	0	0	1	0	0	0	0	0	0	0	0	0	0	4	4	0	0	0	0	1	0	0	255	240	0.94	0.01	0	0	0	0	0	0	normal
0	tcp	smtp	RSTO	0	0	0	0	0	0	0	0	0	0	0	0	0	0	0	0	0	0	1	2	0	0	1	0.5	1	0	1	181	174	0.69	0.02	0.01	0.01	0.01	0.01	0.03	0.03	normal
0	tcp	http	SF	296	943	0	0	0	0	0	1	0	0	0	0	0	0	0	0	0	0	16	16	0	0	0	0	1	0	0	68	255	1	0	0.01	0.02	0.04	0.01	0	0.01	normal
0	tcp	finger	S0	0	0	0	0	0	0	0	0	0	0	0	0	0	0	0	0	0	0	257	5	1	1	0	0	0.02	0.07	0	255	5	0.02	0.07	0	0	1	1	0	0	neptune
0	tcp	http	SF	224	8621	0	0	0	0	0	1	0	0	0	0	0	0	0	0	0	0	14	18	0	0	0	0	1	0	0.22	14	255	1	0	0.07	0.07	0	0	0	0	normal
10	tcp	smtp	SF	2376	329	0	0	0	0	0	1	0	0	0	0	0	0	0	0	0	0	1	1	0	0	0	0	1	0	0	149	166	0.55	0.03	0.01	0.01	0	0	0	0	normal
0	icmp	eco_i	SF	18	0	0	0	0	0	0	0	0	0	0	0	0	0	0	0	0	0	1	1	0	0	0	0	1	0	0	4	120	1	0	1	0.25	0	0	0	0	ipsweep
0	tcp	http	SF	210	566	0	0	0	0	0	1	0	0	0	0	0	0	0	0	0	0	7	7	0	0	0	0	1	0	0	15	255	1	0	0.07	0.01	0	0	0	0	normal
0	tcp	http	SF	327	1695	0	0	0	0	0	1	0	0	0	0	0	0	0	0	0	0	9	11	0	0	0	0	1	0	0.27	255	255	1	0	0	0	0	0	0	0	normal
0	tcp	private	S0	0	0	0	0	0	0	0	0	0	0	0	0	0	0	0	0	0	0	230	11	1	1	0	0	0.05	0.07	0	255	13	0.05	0.07	0	0	1	1	0	0	neptune
0	tcp	echo	S0	0	0	0	0	0	0	0	0	0	0	0	0	0	0	0	0	0	0	281	16	1	1	0	0	0.06	0.05	0	255	2	0.01	0.07	0	0	1	1	0	0	neptune
0	tcp	private	REJ	0	0	0	0	0	0	0	0	0	0	0	0	0	0	0	0	0	0	120	1	0.01	0	0.94	1	0.01	1	0	245	1	0	0.52	0	0	0	0	0.47	1	satan
0	tcp	http	SF	306	1319	0	0	0	0	0	1	0	0	0	0	0	0	0	0	0	0	8	13	0	0	0	0	1	0	0.31	218	255	1	0	0	0.02	0	0	0	0	normal
1	tcp	smtp	SF	1211	282	0	0	0	0	0	1	0	0	0	0	0	0	0	0	0	0	1	1	0	0	0	0	1	0	0	20	194	0.8	0.15	0.05	0.01	0	0	0	0	normal
0	udp	domain_u	SF	44	44	0	0	0	0	0	0	0	0	0	0	0	0	0	0	0	0	189	188	0	0	0	0	0.99	0.01	0	255	254	1	0.01	0.01	0	0	0	0	0	normal
0	tcp	private	REJ	0	0	0	0	0	0	0	0	0	0	0	0	0	0	0	0	0	0	2	1	0	0	1	1	0.5	1	0	255	1	0	0.65	0.64	0	0	0	0.64	1	portsweep
0	udp	domain_u	SF	43	128	0	0	0	0	0	0	0	0	0	0	0	0	0	0	0	0	151	231	0	0	0	0	1	0	0.01	255	254	1	0.01	0	0	0	0	0	0	normal
0	tcp	private	S0	0	0	0	0	0	0	0	0	0	0	0	0	0	0	0	0	0	0	289	17	1	1	0	0	0.06	0.06	0	255	15	0.06	0.08	0	0	1	1	0	0	neptune
0	tcp	http	SF	229	8015	0	0	0	0	0	1	0	0	0	0	0	0	0	0	0	0	1	7	0	0	0	0	1	0	0.29	243	255	1	0	0.01	0.01	0	0	0	0	normal
0	tcp	private	S0	0	0	0	0	0	0	0	0	0	0	0	0	0	0	0	0	0	0	196	17	1	1	0	0	0.09	0.06	0	255	20	0.08	0.06	0	0	1	1	0	0	neptune
0	tcp	http	SF	307	321	0	0	0	0	0	1	0	0	0	0	0	0	0	0	0	0	8	8	0	0	0	0	1	0	0	255	255	1	0	0	0	0	0	0	0	normal
0	tcp	Z39_50	S0	0	0	0	0	0	0	0	0	0	0	0	0	0	0	0	0	0	0	247	10	1	1	0	0	0.04	0.06	0	255	10	0.04	0.08	0	0	1	1	0	0	neptune
0	tcp	http	SF	228	24786	0	0	0	0	0	1	0	0	0	0	0	0	0	0	0	0	14	14	0	0	0	0	1	0	0	99	255	1	0	0.01	0.01	0	0	0	0	normal
0	tcp	private	S0	0	0	0	0	0	0	0	0	0	0	0	0	0	0	0	0	0	0	170	2	1	1	0	0	0.01	0.09	0	255	2	0.01	0.09	0	0	1	1	0	0	neptune
0	tcp	efs	S0	0	0	0	0	0	0	0	0	0	0	0	0	0	0	0	0	0	0	141	16	1	1	0	0	0.11	0.06	0	255	16	0.06	0.06	0	0	1	1	0	0	neptune
0	tcp	http	SF	211	321	0	0	0	0	0	1	0	0	0	0	0	0	0	0	0	0	17	20	0	0	0	0	1	0	0.1	255	255	1	0	0	0	0	0	0	0	normal
59	tcp	http	SF	259	275	0	0	0	0	0	1	0	0	0	0	0	0	0	0	0	0	23	23	0	0	0	0	1	0	0	164	164	1	0	0.01	0	0	0	0	0	normal
0	udp	domain_u	SF	31	47	0	0	0	0	0	0	0	0	0	0	0	0	0	0	0	0	3	6	0	0	0	0	1	0	0.5	255	255	1	0	0.02	0	0	0	0	0	normal
0	tcp	telnet	S0	0	0	0	0	0	0	0	0	0	0	0	0	0	0	0	0	0	0	71	17	1	1	0	0	0.24	0.06	0	255	57	0.22	0.02	0.01	0	1	1	0	0	neptune
0	udp	private	SF	1	0	0	0	0	0	0	0	0	0	0	0	0	0	0	0	0	0	15	9	0	0	0	0	0.6	0.33	0	255	9	0.04	0.78	0.26	0	0.1	0	0.64	0	satan
0	tcp	http	SF	538	6471	0	0	0	0	0	1	0	0	0	0	0	0	0	0	0	0	3	8	0	0	0	0	1	0	0.25	255	255	1	0	0	0	0	0	0	0	normal
0	tcp	http	REJ	0	0	0	0	0	0	0	0	0	0	0	0	0	0	0	0	0	0	266	10	0	0	1	1	0.04	0.06	0	255	10	0.04	0.07	0	0	0	0	1	1	neptune
0	icmp	ecr_i	SF	520	0	0	0	0	0	0	0	0	0	0	0	0	0	0	0	0	0	446	446	0	0	0	0	1	0	0	247	247	1	0	1	0	0	0	0	0	smurf
0	tcp	Z39_50	S0	0	0	0	0	0	0	0	0	0	0	0	0	0	0	0	0	0	0	271	20	1	1	0	0	0.07	0.06	0	255	1	0	0.08	0	0	1	1	0	0	neptune
0	tcp	ftp_data	SF	748	0	0	0	0	0	0	1	0	0	0	9	0	0	0	0	0	0	1	1	0	0	0	0	1	0	0	186	46	0.25	0.02	0.25	0	0	0	0	0	normal
0	tcp	http	S0	0	0	0	0	0	0	0	0	0	0	0	0	0	0	0	0	0	0	19	8	1	1	0	0	0.42	0.21	0	255	67	0.26	0.02	0.01	0	1	1	0	0	neptune
0	tcp	private	SH	0	0	0	0	0	0	0	0	0	0	0	0	0	0	0	0	0	0	1	1	1	1	0	0	1	0	0	35	1	0.03	0.74	0.77	0	0.77	1	0	0	nmap
0	udp	domain_u	SF	43	136	0	0	0	0	0	0	0	0	0	0	0	0	0	0	0	0	68	148	0	0	0	0	1	0	0.01	255	255	1	0	0	0	0	0	0	0	normal
0	tcp	http	SF	283	337	0	0	0	0	0	1	0	0	0	0	0	0	0	0	0	0	2	4	0	0	0	0	1	0	0.75	2	255	1	0	0.5	0.06	0	0	0	0	normal
0	tcp	http	SF	341	786	0	0	0	0	0	1	0	0	0	0	0	0	0	0	0	0	13	13	0	0	0	0	1	0	0	255	255	1	0	0	0	0	0	0	0	normal
0	icmp	eco_i	SF	8	0	0	0	0	0	0	0	0	0	0	0	0	0	0	0	0	0	1	30	0	0	0	0	1	0	1	1	117	1	0	1	0.5	0	0	0	0	ipsweep
0	udp	domain_u	SF	42	42	0	0	0	0	0	0	0	0	0	0	0	0	0	0	0	0	17	27	0	0	0	0	1	0	0.11	255	255	1	0	0	0	0	0	0	0	normal
0	tcp	private	S0	0	0	0	0	0	0	0	0	0	0	0	0	0	0	0	0	0	0	28	22	1	1	0	0	0.79	0.07	0	255	22	0.09	0.06	0	0	1	1	0	0	neptune
41802	tcp	private	RSTR	1	0	0	0	0	0	0	0	0	0	0	0	0	0	0	0	0	0	2	2	0	0	1	1	1	0	0	216	2	0.01	0.23	0.44	0	0	0	0.44	1	portsweep
0	tcp	private	REJ	0	0	0	0	0	0	0	0	0	0	0	0	0	0	0	0	0	0	133	3	0	0	1	1	0.02	0.07	0	255	1	0	0.07	0	0	0	0	1	1	neptune
0	tcp	ftp_data	SF	10389	0	0	0	0	0	0	0	0	0	0	0	0	0	0	0	0	0	6	6	0	0	0	0	1	0	0	103	63	0.22	0.06	0.22	0.03	0.01	0.02	0	0	normal
0	tcp	private	S0	0	0	0	0	0	0	0	0	0	0	0	0	0	0	0	0	0	0	217	5	1	1	0	0	0.02	0.07	0	255	6	0.02	0.06	0	0	1	1	0	0	neptune
0	udp	domain_u	SF	45	45	0	0	0	0	0	0	0	0	0	0	0	0	0	0	0	0	107	112	0	0	0	0	1	0	0.03	255	255	1	0	0	0	0	0	0	0	normal
0	tcp	ftp_data	SF	74	0	0	0	0	0	0	1	0	0	0	0	0	0	0	0	0	0	2	4	0	0	0	0	1	0	0.5	121	109	0.17	0.02	0.17	0.02	0.07	0	0.01	0	normal
0	udp	domain_u	SF	43	68	0	0	0	0	0	0	0	0	0	0	0	0	0	0	0	0	261	261	0	0	0	0	1	0	0	255	200	0.78	0.01	0	0	0	0	0	0	normal
2	tcp	smtp	SF	1243	366	0	0	0	0	0	1	0	0	0	0	0	0	0	0	0	0	1	1	0	0	0	0	1	0	0	163	115	0.71	0.02	0.01	0	0	0	0	0	normal
0	tcp	http	SF	318	495	0	0	0	0	0	1	0	0	0	0	0	0	0	0	0	0	4	4	0	0	0	0	1	0	0	255	255	1	0	0	0	0	0	0	0	normal
2	tcp	ftp_data	SF	2194619	0	0	0	0	0	0	1	0	0	0	0	0	0	0	0	0	0	2	2	0	0	0	0	1	0	0	10	35	0.6	0.4	0.6	0.06	0	0	0	0	normal
0	tcp	netstat	S0	0	0	0	0	0	0	0	0	0	0	0	0	0	0	0	0	0	0	197	14	1	1	0	0	0.07	0.08	0	255	14	0.05	0.08	0	0	1	1	0	0	neptune
0	udp	domain_u	SF	78	44	0	0	0	0	0	0	0	0	0	0	0	0	0	0	0	0	106	106	0	0	0	0	1	0	0	255	166	0.65	0.01	0.17	0	0	0	0	0	normal
0	udp	domain_u	SF	43	116	0	0	0	0	0	0	0	0	0	0	0	0	0	0	0	0	24	23	0	0	0	0	0.96	0.08	0	255	162	0.64	0.01	0	0	0	0	0	0	normal
0	tcp	smtp	SF	1637	338	0	0	0	0	0	1	0	0	0	0	0	0	0	0	0	0	1	2	0	0	0	0	1	0	1	188	144	0.62	0.03	0.01	0.01	0.02	0.02	0	0	normal
0	tcp	http	SF	213	900	0	0	0	0	0	1	0	0	0	0	0	0	0	0	0	0	8	10	0	0	0	0	1	0	0.2	130	255	1	0	0.01	0.02	0.01	0	0	0	normal
0	tcp	private	S0	0	0	0	0	0	0	0	0	0	0	0	0	0	0	0	0	0	0	110	18	1	1	0	0	0.16	0.05	0	255	14	0.05	0.07	0	0	1	1	0	0	neptune
1	tcp	smtp	SF	1232	333	0	0	0	0	0	1	0	0	0	0	0	0	1	0	0	0	1	1	0	0	0	0	1	0	0	228	148	0.58	0.02	0	0.01	0	0	0	0	normal
0	tcp	http	SF	266	499	0	0	0	0	0	1	0	0	0	0	0	0	0	0	0	0	1	3	0	0	0	0	1	0	0.67	12	255	1	0	0.08	0.04	0.08	0	0	0	normal
0	tcp	http	SF	285	2531	0	0	0	0	0	1	0	0	0	0	0	0	0	0	0	0	1	1	0	0	0	0	1	0	0	255	255	1	0	0.01	0	0	0	0	0	normal
0	tcp	private	S0	0	0	0	0	0	0	0	0	0	0	0	0	0	0	0	0	0	0	123	13	1	1	0	0	0.11	0.07	0	255	5	0.02	0.07	0	0	1	1	0	0	neptune
0	tcp	http	SF	286	1425	0	0	0	0	0	1	0	0	0	0	0	0	0	0	0	0	2	2	0	0	0	0	1	0	0	221	225	1	0	0	0.01	0.01	0.01	0	0	normal
0	udp	domain_u	SF	30	0	0	0	0	0	0	0	0	0	0	0	0	0	0	0	0	0	1	2	0	0	0	0	1	0	1	41	26	0.15	0.12	0.15	0.08	0	0	0	0	normal
0	tcp	private	S0	0	0	0	0	0	0	0	0	0	0	0	0	0	0	0	0	0	0	112	15	1	1	0	0	0.13	0.04	0	255	15	0.06	0.05	0	0	1	1	0	0	neptune
0	tcp	private	S0	0	0	0	0	0	0	0	0	0	0	0	0	0	0	0	0	0	0	144	15	1	1	0	0	0.1	0.06	0	255	6	0.02	0.06	0	0	1	1	0	0	neptune
0	tcp	private	S0	0	0	0	0	0	0	0	0	0	0	0	0	0	0	0	0	0	0	209	3	1	1	0	0	0.01	0.06	0	255	3	0.01	0.09	0	0	1	1	0	0	neptune
0	tcp	http	SF	223	3327	0	0	0	0	0	1	0	0	0	0	0	0	0	0	0	0	2	14	0	0	0	0	1	0	0.14	19	255	1	0	0.05	0.06	0	0	0	0	normal
0	tcp	http	SF	200	1061	0	0	0	0	0	1	0	0	0	0	0	0	0	0	0	0	18	18	0	0	0	0	1	0	0	18	255	1	0	0.06	0.06	0	0	0	0	normal
0	tcp	telnet	S0	0	0	0	0	0	0	0	0	0	0	0	0	0	0	0	0	0	0	19	6	0.95	1	0.05	0	0.32	0.21	0	255	18	0.07	0.06	0.01	0	1	1	0	0	neptune
0	tcp	ftp_data	S0	0	0	0	0	0	0	0	0	0	0	0	0	0	0	0	0	0	0	37	6	1	1	0	0	0.16	0.11	0	255	64	0.25	0.02	0	0	1	1	0	0	neptune
0	icmp	ecr_i	SF	1480	0	0	1	0	0	0	0	0	0	0	0	0	0	0	0	0	0	11	11	0	0	0	0	1	0	0	255	12	0.05	0.08	0.05	0	0.57	0	0.01	0	pod
0	udp	domain_u	SF	45	140	0	0	0	0	0	0	0	0	0	0	0	0	0	0	0	0	69	219	0	0	0	0	1	0	0.02	209	196	0.81	0.01	0.73	0.01	0	0	0.07	0	normal
0	tcp	private	S0	0	0	0	0	0	0	0	0	0	0	0	0	0	0	0	0	0	0	181	11	1	1	0	0	0.06	0.05	0	255	11	0.04	0.05	0	0	1	1	0	0	neptune
0	udp	private	SF	28	0	0	3	0	0	0	0	0	0	0	0	0	0	0	0	0	0	99	98	0.01	0	0	0	0.99	0.02	0	255	98	0.38	0.01	0.38	0	0	0	0	0	teardrop
0	tcp	http	SF	204	313	0	0	0	0	0	1	0	0	0	0	0	0	0	0	0	0	38	38	0	0	0	0	1	0	0	255	255	1	0	0	0	0	0	0	0	normal
0	tcp	finger	S0	0	0	0	0	0	0	0	0	0	0	0	0	0	0	0	0	0	0	23	9	1	1	0	0	0.39	0.22	0	255	10	0.04	0.08	0	0	1	1	0	0	neptune
0	tcp	http	SF	297	753	0	0	0	0	0	1	0	0	0	0	0	0	0	0	0	0	24	25	0	0	0	0	1	0	0.08	255	255	1	0	0	0	0	0	0	0	normal
0	tcp	uucp_path	S0	0	0	0	0	0	0	0	0	0	0	0	0	0	0	0	0	0	0	230	2	1	1	0	0	0.01	0.06	0	255	2	0.01	0.06	0	0	1	1	0	0	neptune
0	tcp	uucp	RSTO	0	0	0	0	0	0	0	0	0	0	0	0	0	0	0	0	0	0	114	9	0	0	1	1	0.08	0.08	0	255	9	0.04	0.07	0	0	0	0	1	1	neptune
0	tcp	uucp_path	S0	0	0	0	0	0	0	0	0	0	0	0	0	0	0	0	0	0	0	254	1	1	1	0	0	0	0.07	0	255	1	0	0.08	0	0	1	1	0	0	neptune
0	tcp	http	SF	300	311	0	0	0	0	0	1	0	0	0	0	0	0	0	0	0	0	4	4	0	0	0	0	1	0	0	84	255	1	0	0.01	0.02	0	0	0	0	normal
0	icmp	eco_i	SF	8	0	0	0	0	0	0	0	0	0	0	0	0	0	0	0	0	0	1	47	0	0	0	0	1	0	1	1	77	1	0	1	0.26	0	0	0	0	nmap
0	tcp	http	REJ	0	0	0	0	0	0	0	0	0	0	0	0	0	0	0	0	0	0	1	1	0	0	1	1	1	0	0	18	255	1	0	0.06	0.09	0	0	1	0.66	normal
0	tcp	ftp_data	SF	30	0	0	0	0	0	0	1	0	0	0	0	0	0	0	0	0	0	1	1	0	0	0	0	1	0	0	5	42	1	0	1	0.12	0	0	0	0	warezclient
0	tcp	nnsp	S0	0	0	0	0	0	0	0	0	0	0	0	0	0	0	0	0	0	0	135	19	1	1	0	0	0.14	0.06	0	255	19	0.07	0.07	0	0	1	1	0	0	neptune
0	tcp	private	S0	0	0	0	0	0	0	0	0	0	0	0	0	0	0	0	0	0	0	280	12	1	1	0	0	0.04	0.06	0	255	27	0.11	0.06	0	0	1	1	0	0	neptune
0	icmp	eco_i	SF	8	0	0	0	0	0	0	0	0	0	0	0	0	0	0	0	0	0	1	14	0	0	0	0	1	0	1	1	61	1	0	1	0.26	0	0	0	0	nmap
2	tcp	private	RSTR	0	0	0	0	0	0	0	0	0	0	0	0	0	0	0	0	0	0	1	1	0	0	1	1	1	0	0	255	1	0	0.67	1	0	0	0	1	1	portsweep
0	udp	private	SF	105	146	0	0	0	0	0	0	0	0	0	0	0	0	0	0	0	0	2	2	0	0	0	0	1	0	0	255	252	0.99	0.01	0.01	0	0	0	0	0	normal
0	udp	other	SF	1	0	0	0	0	0	0	0	0	0	0	0	0	0	0	0	0	0	2	2	0	0	0	0	1	0	0	255	2	0.01	0.25	0.71	0	0	0	0.24	0	satan
0	tcp	http	SF	244	263	0	0	0	0	0	1	0	0	0	0	0	0	0	0	0	0	10	10	0	0	0	0	1	0	0	255	255	1	0	0	0	0	0	0.01	0.01	normal
0	icmp	eco_i	SF	8	0	0	0	0	0	0	0	0	0	0	0	0	0	0	0	0	0	1	21	0	0	0	0	1	0	1	2	158	1	0	1	0.25	0	0	0	0	nmap
0	tcp	private	S0	0	0	0	0	0	0	0	0	0	0	0	0	0	0	0	0	0	0	123	10	1	1	0	0	0.08	0.07	0	255	29	0.11	0.05	0	0	1	1	0	0	neptune
0	tcp	smtp	SF	771	374	0	0	0	0	0	1	0	0	0	0	0	0	0	0	0	0	1	2	0	0	0	0	1	0	1	112	172	0.88	0.04	0.01	0.01	0	0	0	0	normal
0	udp	private	SF	105	147	0	0	0	0	0	0	0	0	0	0	0	0	0	0	0	0	8	2	0	0	0	0	0.25	0.25	0	255	237	0.93	0.01	0.01	0	0	0	0	0	normal
0	tcp	uucp_path	S0	0	0	0	0	0	0	0	0	0	0	0	0	0	0	0	0	0	0	199	7	1	1	0	0	0.04	0.07	0	255	7	0.03	0.07	0	0	1	1	0	0	neptune
0	tcp	http	SF	254	5918	0	0	0	0	0	1	0	0	0	0	0	0	0	0	0	0	6	6	0	0	0	0	1	0	0	255	255	1	0	0	0	0	0	0	0	normal
0	tcp	private	REJ	0	0	0	0	0	0	0	0	0	0	0	0	0	0	0	0	0	0	151	6	0	0	1	1	0.04	0.08	0	255	6	0.02	0.07	0	0	0	0	1	1	neptune
0	tcp	http	SF	330	13508	0	0	0	0	0	1	0	0	0	0	0	0	0	0	0	0	7	7	0	0	0	0	1	0	0	24	24	1	0	0.04	0	0	0	0	0	normal
0	tcp	exec	S0	0	0	0	0	0	0	0	0	0	0	0	0	0	0	0	0	0	0	144	14	1	1	0	0	0.1	0.06	0	255	17	0.07	0.07	0	0	1	1	0	0	neptune
0	tcp	http	REJ	0	0	0	0	0	0	0	0	0	0	0	0	0	0	0	0	0	0	1	1	0	0	1	1	1	0	0	3	255	1	0	0.33	0.26	0	0	1	1	normal
0	tcp	private	S0	0	0	0	0	0	0	0	0	0	0	0	0	0	0	0	0	0	0	117	9	1	1	0	0	0.08	0.06	0	255	9	0.04	0.08	0	0	1	1	0	0	neptune
4468	tcp	telnet	SF	166	23376	0	0	0	0	0	1	1	0	0	0	0	0	0	0	0	0	1	1	0	0	0	0	1	0	0	1	1	1	0	1	0	0	0	0	0	normal
0	tcp	http	SF	322	1408	0	0	0	0	0	1	0	0	0	0	0	0	0	0	0	0	6	6	0	0	0	0	1	0	0	6	255	1	0	0.17	0.02	0	0	0	0	normal
0	udp	private	SF	28	0	0	3	0	0	0	0	0	0	0	0	0	0	0	0	0	0	34	34	0	0	0	0	1	0	0	237	34	0.14	0.05	0.14	0	0.02	0	0	0	teardrop
0	icmp	ecr_i	SF	30	0	0	0	0	0	0	0	0	0	0	0	0	0	0	0	0	0	2	2	0	0	0	0	1	0	0	48	48	1	0	1	0	0	0	0	0	normal
0	udp	domain_u	SF	45	130	0	0	0	0	0	0	0	0	0	0	0	0	0	0	0	0	169	169	0	0	0	0	1	0	0	255	255	1	0	0	0	0	0	0	0	normal
0	tcp	Z39_50	S0	0	0	0	0	0	0	0	0	0	0	0	0	0	0	0	0	0	0	256	14	1	1	0	0	0.05	0.05	0	255	14	0.05	0.05	0	0	1	1	0	0	neptune
0	icmp	eco_i	SF	8	0	0	0	0	0	0	0	0	0	0	0	0	0	0	0	0	0	1	51	0	0	0	0	1	0	1	1	58	1	0	1	0.52	0	0	0	0	ipsweep
0	tcp	private	S0	0	0	0	0	0	0	0	0	0	0	0	0	0	0	0	0	0	0	257	4	1	1	0	0	0.02	0.05	0	215	4	0.02	0.07	0	0	0.99	1	0	0	neptune
0	udp	private	SF	215	0	0	0	0	0	0	0	0	0	0	0	0	0	0	0	0	0	1	1	0	0	0	0	1	0	0	185	153	0.83	0.01	0.83	0	0	0	0	0	nmap
0	tcp	http	SF	298	3571	0	0	0	0	0	1	0	0	0	0	0	0	0	0	0	0	8	8	0	0	0	0	1	0	0	169	255	1	0	0.01	0.02	0.01	0	0	0	normal
0	tcp	pop_3	RSTO	0	0	0	0	0	0	0	0	0	0	0	0	0	0	0	0	0	0	232	5	0	0	1	1	0.02	0.06	0	255	5	0.02	0.07	0	0	0	0	1	1	neptune
0	tcp	http	SF	252	273544	0	0	0	0	0	1	0	0	0	0	0	0	0	0	0	0	1	1	0	0	0	0	1	0	0	255	247	0.97	0.01	0	0	0	0	0	0	normal
0	tcp	private	REJ	0	0	0	0	0	0	0	0	0	0	0	0	0	0	0	0	0	0	112	2	0	0	1	1	0.02	0.07	0	255	22	0.09	0.07	0	0	0	0	1	1	neptune
0	tcp	private	S0	0	0	0	0	0	0	0	0	0	0	0	0	0	0	0	0	0	0	181	4	1	1	0	0	0.02	0.07	0	27	4	0.15	0.22	0.04	0	0.48	1	0.04	0	neptune
0	tcp	ftp_data	SF	4539	0	0	0	0	0	0	0	0	0	0	0	0	0	0	0	0	0	15	15	0	0	0	0	1	0	0	80	91	0.44	0.06	0.44	0.02	0	0	0	0	normal
0	tcp	http	SF	197	18881	0	0	0	0	0	1	0	0	0	0	0	0	0	0	0	0	3	7	0	0	0	0	1	0	0.29	3	255	1	0	0.33	0.02	0	0	0	0	normal
0	tcp	private	S0	0	0	0	0	0	0	0	0	0	0	0	0	0	0	0	0	0	0	280	18	1	1	0	0	0.06	0.04	0	140	18	0.13	0.07	0.01	0	0.99	1	0	0	neptune
0	tcp	imap4	REJ	0	0	0	0	0	0	0	0	0	0	0	0	0	0	0	0	0	0	133	14	0	0	1	1	0.11	0.06	0	255	14	0.05	0.07	0	0	0	0	1	1	neptune
0	tcp	http	SF	259	1541	0	0	0	0	0	1	0	0	0	0	0	0	0	0	0	0	1	2	0	0	0	0	1	0	1	79	255	1	0	0.01	0.04	0	0	0	0	normal
0	tcp	smtp	SF	1193	333	0	0	0	0	0	1	0	0	0	0	0	0	0	0	0	0	1	1	0	0	0	0	1	0	0	37	39	0.97	0.05	0.03	0.05	0	0	0.05	0.05	normal
0	udp	domain_u	SF	46	117	0	0	0	0	0	0	0	0	0	0	0	0	0	0	0	0	1	2	0	0	0	0	1	0	1	255	235	0.92	0.01	0	0	0	0	0.02	0	normal
1	tcp	smtp	SF	1016	332	0	0	0	0	0	1	0	0	0	0	0	0	0	0	0	0	1	1	0	0	0	0	1	0	0	13	100	0.31	0.23	0.08	0.02	0	0	0	0	normal
0	tcp	other	REJ	0	0	0	0	0	0	0	0	0	0	0	0	0	0	0	0	0	0	347	1	0.09	0	0.9	1	0	1	0	255	1	0	1	0	0	0.09	0	0.9	1	satan
0	tcp	http	SF	237	5250	0	0	0	0	0	1	0	0	0	0	0	0	0	0	0	0	1	3	0	0	0	0	1	0	0.67	41	255	1	0	0.02	0.05	0	0	0	0	normal
0	tcp	nnsp	S0	0	0	0	0	0	0	0	0	0	0	0	0	0	0	0	0	0	0	276	5	1	1	0	0	0.02	0.05	0	255	5	0.02	0.05	0	0	1	1	0	0	neptune
0	tcp	uucp_path	S0	0	0	0	0	0	0	0	0	0	0	0	0	0	0	0	0	0	0	204	1	1	1	0	0	0	0.05	0	255	1	0	0.05	0	0	1	1	0	0	neptune
0	tcp	private	S0	0	0	0	0	0	0	0	0	0	0	0	0	0	0	0	0	0	0	46	15	1	1	0	0	0.33	0.09	0	255	15	0.06	0.05	0	0	1	1	0	0	neptune
0	tcp	http	SF	219	6721	0	0	0	0	0	1	0	0	0	0	0	0	0	0	0	0	4	4	0	0	0	0	1	0	0	45	255	1	0	0.02	0.07	0	0	0	0	normal
0	tcp	ctf	S0	0	0	0	0	0	0	0	0	0	0	0	0	0	0	0	0	0	0	260	12	1	1	0	0	0.05	0.06	0	255	9	0.04	0.07	0	0	1	1	0	0	neptune
0	tcp	echo	S0	0	0	0	0	0	0	0	0	0	0	0	0	0	0	0	0	0	0	213	4	1	1	0	0	0.02	0.06	0	255	17	0.07	0.06	0	0	1	1	0	0	neptune
0	icmp	eco_i	SF	8	0	0	0	0	0	0	0	0	0	0	0	0	0	0	0	0	0	1	4	0	0	0	0	1	0	1	2	226	1	0	1	0.5	0	0	0	0	ipsweep
0	tcp	uucp	RSTO	0	0	0	0	0	0	0	0	0	0	0	0	0	0	0	0	0	0	114	8	0	0	1	1	0.07	0.07	0	255	8	0.03	0.06	0	0	0	0	1	1	neptune
0	udp	domain_u	SF	45	72	0	0	0	0	0	0	0	0	0	0	0	0	0	0	0	0	160	160	0	0	0	0	1	0	0	255	254	1	0.01	0.01	0	0	0	0	0	normal
0	tcp	private	S0	0	0	0	0	0	0	0	0	0	0	0	0	0	0	0	0	0	0	111	19	1	1	0	0	0.17	0.08	0	255	19	0.07	0.08	0	0	1	1	0	0	neptune
0	tcp	nnsp	S0	0	0	0	0	0	0	0	0	0	0	0	0	0	0	0	0	0	0	98	5	1	1	0	0	0.05	0.07	0	205	5	0.02	0.07	0	0	1	1	0	0	neptune
0	udp	domain_u	SF	43	107	0	0	0	0	0	0	0	0	0	0	0	0	0	0	0	0	2	5	0	0	0	0	1	0	0.4	255	252	0.99	0.01	0	0	0	0	0	0	normal
0	tcp	csnet_ns	S0	0	0	0	0	0	0	0	0	0	0	0	0	0	0	0	0	0	0	89	1	1	1	0	0	0.01	0.09	0	255	1	0	0.07	0	0	1	1	0	0	neptune
0	tcp	http	SF	276	71903	0	0	0	1	0	1	0	1	0	0	0	0	0	0	0	0	1	1	0	0	0	0	1	0	0	24	255	1	0	0.04	0.02	0.04	0	0	0	normal
0	udp	other	SF	147	0	0	0	0	0	0	0	0	0	0	0	0	0	0	0	0	0	1	1	0	0	0	0	1	0	0	255	3	0.01	0.68	0.98	0	0	0	0	0	normal
0	tcp	http	SF	172	15119	0	0	0	0	0	1	0	0	0	0	0	0	0	0	0	0	1	1	0	0	0	0	1	0	0	159	255	1	0	0.01	0.02	0	0	0.02	0.01	normal
0	udp	domain_u	SF	42	42	0	0	0	0	0	0	0	0	0	0	0	0	0	0	0	0	204	206	0	0	0	0	1	0	0.01	255	236	0.93	0.01	0	0	0	0	0	0	normal
0	tcp	http	SF	237	3891	0	0	0	0	0	1	0	0	0	0	0	0	0	0	0	0	4	4	0	0	0	0	1	0	0	255	255	1	0	0	0	0	0	0	0	normal
0	tcp	http	SF	200	267	0	0	0	0	0	1	0	0	0	0	0	0	0	0	0	0	6	6	0	0	0	0	1	0	0	170	255	1	0	0.01	0.01	0	0	0	0	normal
0	tcp	http	SF	360	1738	0	0	0	0	0	1	0	0	0	0	0	0	0	0	0	0	23	23	0	0	0	0	1	0	0	255	255	1	0	0	0	0	0	0	0	normal
0	tcp	http	SF	347	807	0	0	0	0	0	1	0	0	0	0	0	0	0	0	0	0	13	13	0	0	0	0	1	0	0	255	255	1	0	0	0	0	0	0	0	normal
0	tcp	http	SF	231	1225	0	0	0	0	0	1	0	0	0	0	0	0	0	0	0	0	1	1	0	0	0	0	1	0	0	176	255	1	0	0.01	0.01	0.01	0	0	0	normal
0	tcp	http	SF	224	4114	0	0	0	0	0	1	0	0	0	0	0	0	0	0	0	0	4	4	0	0	0	0	1	0	0	208	255	1	0	0	0.01	0	0	0.04	0.04	normal
0	tcp	domain	S0	0	0	0	0	0	0	0	0	0	0	0	0	0	0	0	0	0	0	103	13	1	1	0	0	0.13	0.06	0	255	2	0.01	0.07	0	0	1	1	0	0	neptune
0	tcp	telnet	S0	0	0	0	0	0	0	0	0	0	0	0	0	0	0	0	0	0	0	104	7	1	1	0	0	0.07	0.06	0	255	7	0.03	0.06	0	0	1	1	0	0	neptune
0	tcp	http	SF	201	2435	0	0	0	0	0	1	0	0	0	0	0	0	0	0	0	0	14	14	0	0	0	0	1	0	0	255	255	1	0	0	0	0	0	0	0	normal
0	udp	domain_u	SF	43	71	0	0	0	0	0	0	0	0	0	0	0	0	0	0	0	0	266	265	0	0	0	0	1	0.01	0	255	254	1	0.01	0	0	0	0	0	0	normal
0	icmp	eco_i	SF	8	0	0	0	0	0	0	0	0	0	0	0	0	0	0	0	0	0	1	23	0	0	0	0	1	0	1	1	15	1	0	1	0.53	0	0	0	0	ipsweep
0	tcp	netbios_ns	S0	0	0	0	0	0	0	0	0	0	0	0	0	0	0	0	0	0	0	236	3	1	1	0	0	0.01	0.07	0	255	3	0.01	0.07	0	0	1	1	0	0	neptune
0	tcp	http	SF	226	3709	0	0	0	0	0	1	0	0	0	0	0	0	0	0	0	0	24	25	0	0	0	0	1	0	0.08	255	255	1	0	0	0	0	0	0	0	normal
27	tcp	ftp	SF	704	2070	0	0	0	14	0	1	0	0	0	0	0	0	0	0	0	1	1	1	0	0	0	0	1	0	0	100	31	0.31	0.07	0.01	0	0	0	0	0	normal
0	tcp	http	SF	186	14609	0	0	0	0	0	1	0	0	0	0	0	0	0	0	0	0	1	30	0	0	0	0	1	0	0.1	205	255	1	0	0	0.02	0	0	0	0	normal
0	tcp	pm_dump	SF	44	672	0	0	0	0	0	0	0	0	0	0	0	0	0	0	0	0	5	1	0	0	0.4	0	0.2	1	0	165	1	0.01	0.1	0.01	0	0.01	0	0.02	0	satan
0	icmp	eco_i	SF	8	0	0	0	0	0	0	0	0	0	0	0	0	0	0	0	0	0	1	16	0	0	0	0	1	0	1	2	190	1	0	1	0.25	0	0	0	0	nmap
0	tcp	uucp_path	REJ	0	0	0	0	0	0	0	0	0	0	0	0	0	0	0	0	0	0	247	8	0	0	1	1	0.03	0.07	0	255	8	0.03	0.07	0	0	0	0	1	1	neptune
0	tcp	iso_tsap	S0	0	0	0	0	0	0	0	0	0	0	0	0	0	0	0	0	0	0	234	16	1	1	0	0	0.07	0.06	0	255	16	0.06	0.06	0	0	1	1	0	0	neptune
0	icmp	eco_i	SF	30	0	0	0	0	0	0	0	0	0	0	0	0	0	0	0	0	0	1	1	0	0	0	0	1	0	0	19	125	1	0	1	0.43	0	0	0	0	normal
0	tcp	link	REJ	0	0	0	0	0	0	0	0	0	0	0	0	0	0	0	0	0	0	1	1	0	0	1	1	1	0	0	68	1	0.01	1	0.01	0	0	0	0.91	1	ipsweep
0	tcp	private	REJ	0	0	0	0	0	0	0	0	0	0	0	0	0	0	0	0	0	0	81	13	0	0	1	1	0.16	0.06	0	255	13	0.05	0.08	0	0	0	0	1	1	neptune
2	tcp	ftp	SF	1231	2451	0	0	0	28	0	1	0	0	0	0	0	0	0	0	0	1	1	1	0	0	0	0	1	0	0	210	38	0.18	0.02	0	0	0	0	0.01	0	warezclient
0	tcp	http	SF	285	263	0	0	0	0	0	1	0	0	0	0	0	0	0	0	0	0	21	27	0	0	0	0	1	0	0.11	255	255	1	0	0	0	0	0	0	0	normal
0	tcp	efs	S0	0	0	0	0	0	0	0	0	0	0	0	0	0	0	0	0	0	0	140	19	1	1	0	0	0.14	0.05	0	255	19	0.07	0.05	0	0	1	1	0	0	neptune
0	icmp	ecr_i	SF	520	0	0	0	0	0	0	0	0	0	0	0	0	0	0	0	0	0	52	52	0	0	0	0	1	0	0	255	255	1	0	1	0	0	0	0	0	smurf
0	tcp	nnsp	S0	0	0	0	0	0	0	0	0	0	0	0	0	0	0	0	0	0	0	102	13	1	1	0	0	0.13	0.06	0	255	13	0.05	0.05	0	0	1	1	0	0	neptune
0	tcp	http	SF	272	4841	0	0	0	0	0	1	0	0	0	0	0	0	0	0	0	0	1	5	0	0	0	0	1	0	0.6	193	255	1	0	0.01	0.03	0	0	0	0	normal
0	tcp	http	SF	201	1148	0	0	0	0	0	1	0	0	0	0	0	0	0	0	0	0	15	15	0	0	0	0	1	0	0	15	69	1	0	0.07	0.06	0	0	0	0	normal
0	tcp	http	SF	286	1476	0	0	0	0	0	1	0	0	0	0	0	0	0	0	0	0	12	14	0	0	0	0	1	0	0.21	12	255	1	0	0.08	0.05	0	0	0	0	normal
0	tcp	private	S0	0	0	0	0	0	0	0	0	0	0	0	0	0	0	0	0	0	0	128	10	1	1	0	0	0.08	0.05	0	255	29	0.11	0.05	0	0	1	1	0	0	neptune
0	tcp	private	REJ	0	0	0	0	0	0	0	0	0	0	0	0	0	0	0	0	0	0	215	7	0	0	1	1	0.03	0.07	0	255	7	0.03	0.08	0	0	0	0	1	1	neptune
0	tcp	http	SF	370	274	0	0	0	0	0	1	0	0	0	0	0	0	0	0	0	0	14	14	0	0	0	0	1	0	0	243	255	1	0	0	0.02	0	0	0	0	normal
0	icmp	eco_i	SF	8	0	0	0	0	0	0	0	0	0	0	0	0	0	0	0	0	0	1	42	0	0	0	0	1	0	1	3	223	1	0	1	0.25	0	0	0	0	nmap
0	tcp	finger	SF	8	0	0	0	0	0	0	0	0	0	0	0	0	0	0	0	0	0	1	1	0	0	0	0	1	0	0	146	12	0.05	0.01	0.01	0.17	0	0	0	0	normal
0	udp	domain_u	SF	43	73	0	0	0	0	0	0	0	0	0	0	0	0	0	0	0	0	40	40	0	0	0	0	1	0	0	255	255	1	0	0	0	0	0	0	0	normal
0	udp	private	SF	1	0	0	0	0	0	0	0	0	0	0	0	0	0	0	0	0	0	2	2	0	0	0	0	1	0	0	255	2	0.01	0.55	0.5	0	0.05	0	0.45	0	satan
0	tcp	smtp	SF	888	328	0	0	0	0	0	1	0	0	0	0	0	0	0	0	0	0	1	2	0	0	0	0	1	0	1	95	203	0.79	0.04	0.01	0.01	0	0	0	0	normal
0	tcp	http	SF	268	656	0	0	0	0	0	1	0	0	0	0	0	0	0	0	0	0	1	26	0	0	0	0	1	0	0.08	1	255	1	0	1	0.08	0	0	0	0	normal
0	tcp	name	S0	0	0	0	0	0	0	0	0	0	0	0	0	0	0	0	0	0	0	75	11	1	1	0	0	0.15	0.08	0	255	11	0.04	0.05	0	0	1	1	0	0	neptune
0	udp	domain_u	SF	46	77	0	0	0	0	0	0	0	0	0	0	0	0	0	0	0	0	254	254	0	0	0	0	1	0	0	255	234	0.92	0.01	0	0	0	0	0	0	normal
0	tcp	ftp_data	SF	383	0	0	0	0	0	0	0	0	0	0	0	0	0	0	0	0	0	2	2	0	0	0	0	1	0	0	166	18	0.05	0.02	0.05	0.11	0.01	0	0	0	normal
0	icmp	ecr_i	SF	520	0	0	0	0	0	0	0	0	0	0	0	0	0	0	0	0	0	391	391	0	0	0	0	1	0	0	255	255	1	0	1	0	0	0	0	0	smurf
0	tcp	private	S0	0	0	0	0	0	0	0	0	0	0	0	0	0	0	0	0	0	0	278	1	1	1	0	0	0	0.05	0	255	1	0	0.06	0	0	1	1	0	0	neptune
1	tcp	systat	RSTOS0	0	0	0	0	0	0	0	0	0	0	0	0	0	0	0	0	0	0	222	2	0.64	0.5	0.36	0.5	0.01	0.42	0	255	2	0.01	0.36	0.87	0	0.55	0.5	0.32	0.5	portsweep
0	icmp	ecr_i	SF	1032	0	0	0	0	0	0	0	0	0	0	0	0	0	0	0	0	0	84	84	0	0	0	0	1	0	0	255	255	1	0	1	0	0	0	0	0	smurf
0	tcp	http	SF	257	1650	0	0	0	0	0	1	0	0	0	0	0	0	0	0	0	0	7	7	0	0	0	0	1	0	0	255	246	0.96	0.02	0	0	0	0	0	0	normal
0	tcp	http	SF	160	584	0	0	0	0	0	1	0	0	0	0	0	0	0	0	0	0	1	21	0	0	0	0	1	0	0.1	200	255	1	0	0	0.01	0.01	0.01	0	0	normal
0	tcp	private	S0	0	0	0	0	0	0	0	0	0	0	0	0	0	0	0	0	0	0	181	14	1	1	0	0	0.08	0.07	0	255	12	0.05	0.07	0	0	1	1	0	0	neptune
0	tcp	exec	S0	0	0	0	0	0	0	0	0	0	0	0	0	0	0	0	0	0	0	149	19	1	1	0	0	0.13	0.05	0	255	19	0.07	0.05	0	0	1	1	0	0	neptune
0	tcp	domain	S0	0	0	0	0	0	0	0	0	0	0	0	0	0	0	0	0	0	0	105	15	1	1	0	0	0.14	0.06	0	255	3	0.01	0.08	0	0	1	1	0	0	neptune
40703	tcp	private	RSTR	1	0	0	0	0	0	0	0	0	0	0	0	0	0	0	0	0	0	2	2	0	0	1	1	1	0	0	255	2	0.01	0.37	0.73	0	0	0	0.73	1	portsweep
0	tcp	http	SF	210	10561	0	0	0	0	0	1	0	0	0	0	0	0	0	0	0	0	8	15	0	0	0	0	1	0	0.2	8	255	1	0	0.12	0.04	0	0	0	0	normal
0	tcp	http_443	REJ	0	0	0	0	0	0	0	0	0	0	0	0	0	0	0	0	0	0	71	5	0	0	1	1	0.07	0.08	0	255	5	0.02	0.06	0	0	0	0	1	1	neptune
0	tcp	private	REJ	0	0	0	0	0	0	0	0	0	0	0	0	0	0	0	0	0	0	1	1	0	0	1	1	1	0	0	59	1	0.02	1	0.02	0	0	0	0.95	1	ipsweep
0	tcp	http	SF	292	263	0	0	0	0	0	1	0	0	0	0	0	0	0	0	0	0	12	13	0	0	0	0	1	0	0.15	255	255	1	0	0	0	0	0	0	0	normal
0	tcp	http	SF	300	1444	0	0	0	0	0	1	0	0	0	0	0	0	0	0	0	0	7	7	0	0	0	0	1	0	0	31	255	1	0	0.03	0.06	0	0	0	0	normal
0	tcp	private	REJ	0	0	0	0	0	0	0	0	0	0	0	0	0	0	0	0	0	0	138	10	0	0	1	1	0.07	0.07	0	163	10	0.06	0.07	0.01	0	0	0	1	1	neptune
0	tcp	other	REJ	0	0	0	0	0	0	0	0	0	0	0	0	0	0	0	0	0	0	365	1	0.1	0	0.9	1	0	1	0	255	1	0	1	0	0	0.11	0	0.89	1	satan
0	tcp	ssh	S0	0	0	0	0	0	0	0	0	0	0	0	0	0	0	0	0	0	0	108	11	1	1	0	0	0.1	0.05	0	255	11	0.04	0.07	0	0	1	1	0	0	neptune
0	tcp	http	SF	186	14515	0	0	0	0	0	1	0	0	0	0	0	0	0	0	0	0	7	15	0	0	0	0.07	1	0	0.27	32	255	1	0	0.03	0.03	0	0	0	0	normal
0	tcp	private	REJ	0	0	0	0	0	0	0	0	0	0	0	0	0	0	0	0	0	0	85	1	0.01	0	0.92	1	0.01	1	0	255	1	0	0.36	0	0	0	0	0.31	1	satan
0	tcp	http	SF	334	479	0	0	0	0	0	1	0	0	0	0	0	0	0	0	0	0	6	12	0	0	0	0	1	0	0.25	255	255	1	0	0	0	0	0	0	0	normal
0	tcp	http	SF	318	760	0	0	0	0	0	1	0	0	0	0	0	0	0	0	0	0	2	2	0	0	0	0	1	0	0	90	175	1	0	0.01	0.02	0	0	0	0	normal
0	tcp	http	SF	305	928	0	0	0	0	0	1	0	0	0	0	0	0	0	0	0	0	1	20	0	0	0	0	1	0	0.1	66	255	1	0	0.02	0.02	0	0	0	0	normal
0	tcp	ftp_data	SF	740	0	0	0	0	0	0	1	0	0	0	9	0	0	0	0	0	0	1	1	0	0	0	0	1	0	0	197	44	0.17	0.02	0.17	0.05	0	0	0	0	normal
0	tcp	http	SF	204	269	0	0	0	0	0	1	0	0	0	0	0	0	0	0	0	0	2	4	0	0	0	0	1	0	0.5	146	255	1	0	0.01	0.02	0	0	0	0	normal
0	tcp	exec	REJ	0	0	0	0	0	0	0	0	0	0	0	0	0	0	0	0	0	0	104	1	0.07	0	0.93	1	0.01	1	0	255	1	0	0.67	0	0	0.03	0	0.39	1	satan
0	icmp	eco_i	SF	8	0	0	0	0	0	0	0	0	0	0	0	0	0	0	0	0	0	1	6	0	0	0	0	1	0	1	2	194	1	0	1	0.25	0	0	0	0	nmap
0	tcp	telnet	S0	0	0	0	0	0	0	0	0	0	0	0	0	0	0	0	0	0	0	14	7	1	1	0	0	0.5	0.29	0	255	27	0.11	0.07	0	0	1	1	0	0	neptune
0	tcp	http	REJ	0	0	0	0	0	0	0	0	0	0	0	0	0	0	0	0	0	0	1	2	0	0	1	1	1	0	1	46	255	1	0	0.02	0.2	0	0	0.91	0.93	normal
2	tcp	ftp	SF	1218	2449	0	0	0	28	0	1	0	0	0	0	0	0	0	0	0	1	1	1	0	0	0	0	1	0	0	255	125	0.49	0.02	0.01	0	0	0	0.01	0	warezclient
0	tcp	http	SF	286	7833	0	0	0	0	0	1	0	0	0	0	0	0	0	0	0	0	2	2	0	0	0	0	1	0	0	2	255	1	0	0.5	0.07	0	0	0	0	normal
0	udp	private	SF	1	0	0	0	0	0	0	0	0	0	0	0	0	0	0	0	0	0	8	7	0	0	0	0	0.88	0.25	0	255	7	0.03	0.23	1	0	0	0	0	0	satan
0	tcp	supdup	S0	0	0	0	0	0	0	0	0	0	0	0	0	0	0	0	0	0	0	123	14	1	1	0	0	0.11	0.06	0	255	12	0.05	0.08	0	0	1	1	0	0	neptune
0	tcp	private	S0	0	0	0	0	0	0	0	0	0	0	0	0	0	0	0	0	0	0	226	17	1	1	0	0	0.08	0.06	0	255	14	0.05	0.06	0	0	1	1	0	0	neptune
0	tcp	http	SF	258	11758	0	0	0	0	0	1	0	0	0	0	0	0	0	0	0	0	14	16	0	0	0	0	1	0	0.19	132	255	1	0	0.01	0.04	0.01	0.01	0	0	normal
0	tcp	http	SF	355	8377	0	0	0	0	0	1	0	0	0	0	0	0	0	0	0	0	6	7	0	0	0	0	1	0	0.29	255	255	1	0	0	0	0	0	0	0	normal
0	tcp	nntp	RSTO	0	0	0	0	0	0	0	0	0	0	0	0	0	0	0	0	0	0	173	5	0	0	1	1	0.03	0.07	0	255	5	0.02	0.07	0	0	0	0	1	1	neptune
0	tcp	ftp_data	S0	0	0	0	0	0	0	0	0	0	0	0	0	0	0	0	0	0	0	15	4	0.93	1	0.07	0	0.27	0.27	0	255	10	0.04	0.07	0	0	1	1	0	0	neptune
0	tcp	http	SF	276	365	0	0	0	0	0	1	0	0	0	0	0	0	0	0	0	0	30	30	0	0	0	0	1	0	0	255	255	1	0	0	0	0	0	0	0	normal
0	tcp	ftp_data	S0	0	0	0	0	0	0	0	0	0	0	0	0	0	0	0	0	0	0	246	7	1	1	0	0	0.03	0.07	0	255	7	0.03	0.07	0	0	1	1	0	0	neptune
0	icmp	eco_i	SF	8	0	0	0	0	0	0	0	0	0	0	0	0	0	0	0	0	0	1	42	0	0	0	0	1	0	1	2	255	1	0	1	0.5	0	0	0	0	ipsweep
0	tcp	http	SF	54540	8314	0	0	0	2	0	1	1	0	0	0	0	0	0	0	0	0	5	5	0	0	0	0	1	0	0	175	175	1	0	0.01	0	0	0	0.06	0.06	back
0	tcp	http	SF	149	13592	0	0	0	0	0	1	0	0	0	0	0	0	0	0	0	0	1	2	0	0	0	0	1	0	1	1	255	1	0	1	0.04	0	0	0	0	normal
0	tcp	http	SF	328	1831	0	0	0	0	0	1	0	0	0	0	0	0	0	0	0	0	4	4	0	0	0	0	1	0	0	4	255	1	0	0.25	0.04	0	0	0	0	normal
0	udp	domain_u	SF	46	128	0	0	0	0	0	0	0	0	0	0	0	0	0	0	0	0	71	151	0	0	0	0	1	0	0.01	255	254	1	0.01	0	0	0	0	0	0	normal
0	udp	private	SF	28	0	0	3	0	0	0	0	0	0	0	0	0	0	0	0	0	0	17	17	0	0	0	0	1	0	0	89	17	0.19	0.04	0.19	0	0	0	0	0	teardrop
0	udp	private	SF	28	0	0	3	0	0	0	0	0	0	0	0	0	0	0	0	0	0	142	42	0.7	0	0	0	0.3	0.05	0	255	42	0.16	0.84	0.16	0	0.09	0	0.75	0	teardrop
0	tcp	private	S0	0	0	0	0	0	0	0	0	0	0	0	0	0	0	0	0	0	0	112	10	1	1	0	0	0.09	0.07	0	255	1	0	0.07	0.01	0	1	1	0	0	neptune
0	tcp	uucp	S0	0	0	0	0	0	0	0	0	0	0	0	0	0	0	0	0	0	0	103	3	1	1	0	0	0.03	0.07	0	255	3	0.01	0.06	0	0	1	1	0	0	neptune
0	udp	domain_u	SF	42	132	0	0	0	0	0	0	0	0	0	0	0	0	0	0	0	0	78	158	0	0	0	0	1	0	0.01	255	255	1	0	0	0	0	0	0	0	normal
1	tcp	smtp	SF	1230	328	0	0	0	0	0	1	0	0	0	0	0	0	0	0	0	0	1	2	0	0	0	0	1	0	1	22	19	0.86	0.14	0.05	0	0	0	0	0	normal
0	tcp	mtp	S0	0	0	0	0	0	0	0	0	0	0	0	0	0	0	0	0	0	0	249	17	1	1	0	0	0.07	0.06	0	255	17	0.07	0.06	0	0	1	1	0	0	neptune
0	tcp	login	S0	0	0	0	0	0	0	0	0	0	0	0	0	0	0	0	0	0	0	140	3	1	1	0	0	0.02	0.05	0	255	3	0.01	0.05	0	0	1	1	0	0	neptune
0	tcp	private	REJ	0	0	0	0	0	0	0	0	0	0	0	0	0	0	0	0	0	0	163	20	0	0	1	1	0.12	0.06	0	255	20	0.08	0.06	0	0	0	0	1	1	neptune
0	icmp	ecr_i	SF	1032	0	0	0	0	0	0	0	0	0	0	0	0	0	0	0	0	0	510	510	0	0	0	0	1	0	0	255	6	0.02	0.18	0.02	0	0	0	0	0	smurf
0	tcp	vmnet	S0	0	0	0	0	0	0	0	0	0	0	0	0	0	0	0	0	0	0	296	20	1	1	0	0	0.07	0.06	0	255	20	0.08	0.07	0	0	1	1	0	0	neptune
0	tcp	private	S0	0	0	0	0	0	0	0	0	0	0	0	0	0	0	0	0	0	0	87	3	1	1	0	0	0.03	0.07	0	255	3	0.01	0.06	0	0	1	1	0	0	neptune
0	tcp	netbios_dgm	S0	0	0	0	0	0	0	0	0	0	0	0	0	0	0	0	0	0	0	234	10	1	1	0	0	0.04	0.07	0	255	1	0	0.08	0	0	1	1	0	0	neptune
0	tcp	private	S0	0	0	0	0	0	0	0	0	0	0	0	0	0	0	0	0	0	0	142	7	1	1	0	0	0.05	0.06	0	255	8	0.03	0.07	0	0	1	1	0	0	neptune
29	udp	domain_u	SF	42	42	0	0	0	0	0	0	0	0	0	0	0	0	0	0	0	0	2	4	0	0	0	0	1	0	0.5	255	240	0.94	0.02	0.06	0	0	0	0	0	normal
0	tcp	courier	S0	0	0	0	0	0	0	0	0	0	0	0	0	0	0	0	0	0	0	125	6	1	1	0	0	0.05	0.06	0	255	6	0.02	0.06	0	0	1	1	0	0	neptune
0	tcp	http	SF	330	772	0	0	0	0	0	1	0	0	0	0	0	0	0	0	0	0	16	16	0	0	0	0	1	0	0	255	255	1	0	0	0	0	0	0	0	normal
0	tcp	Z39_50	REJ	0	0	0	0	0	0	0	0	0	0	0	0	0	0	0	0	0	0	204	2	0	0	1	1	0.01	0.07	0	255	2	0.01	0.08	0	0	0	0	1	1	neptune
0	tcp	login	S0	0	0	0	0	0	0	0	0	0	0	0	0	0	0	0	0	0	0	140	11	1	1	0	0	0.08	0.06	0	255	11	0.04	0.06	0	0	1	1	0	0	neptune
0	tcp	uucp_path	S0	0	0	0	0	0	0	0	0	0	0	0	0	0	0	0	0	0	0	264	18	1	1	0	0	0.07	0.06	0	255	18	0.07	0.06	0	0	1	1	0	0	neptune
0	icmp	ecr_i	SF	520	0	0	0	0	0	0	0	0	0	0	0	0	0	0	0	0	0	358	358	0	0	0	0	1	0	0	255	255	1	0	1	0	0	0	0	0	smurf
0	tcp	ctf	S0	0	0	0	0	0	0	0	0	0	0	0	0	0	0	0	0	0	0	247	8	1	1	0	0	0.03	0.07	0	255	8	0.03	0.08	0	0	1	1	0	0	neptune
0	tcp	other	REJ	0	0	0	0	0	0	0	0	0	0	0	0	0	0	0	0	0	0	398	1	0.07	0	0.9	1	0	1	0	255	1	0	1	0	0	0.08	0	0.91	1	satan
0	udp	domain_u	SF	44	127	0	0	0	0	0	0	0	0	0	0	0	0	0	0	0	0	69	149	0	0	0	0	0.99	0.03	0.01	255	238	0.93	0.01	0	0	0	0	0	0	normal
0	tcp	finger	RSTO	0	0	0	0	0	0	0	0	0	0	0	0	0	0	0	0	0	0	274	9	0	0	1	1	0.03	0.06	0	255	9	0.04	0.09	0	0	0	0	1	1	neptune
0	tcp	http	SF	319	731	0	0	0	0	0	1	0	0	0	0	0	0	0	0	0	0	7	7	0	0	0	0	1	0	0	11	255	1	0	0.09	0.02	0	0	0	0	normal
0	tcp	iso_tsap	S0	0	0	0	0	0	0	0	0	0	0	0	0	0	0	0	0	0	0	217	14	1	1	0	0	0.06	0.07	0	255	14	0.05	0.07	0	0	1	1	0	0	neptune
0	tcp	other	SF	8325	0	0	0	0	0	0	1	0	0	0	0	0	0	0	0	0	0	19	1	0.16	0	0	0	0.05	0.63	0	128	1	0.01	0.22	0.32	0	0.05	0	0	0	normal
0	tcp	http	SF	275	337	0	0	0	0	0	1	0	0	0	0	0	0	0	0	0	0	1	4	0	0.25	0	0	1	0	0.75	255	255	1	0	0	0	0	0	0	0	normal
0	icmp	ecr_i	SF	1032	0	0	0	0	0	0	0	0	0	0	0	0	0	0	0	0	0	510	510	0	0	0	0	1	0	0	255	80	0.31	0.13	0.31	0	0	0	0	0	smurf
0	tcp	http	SF	223	923	0	0	0	0	0	1	0	0	0	0	0	0	0	0	0	0	4	5	0	0	0	0	1	0	0.4	205	255	1	0	0	0.02	0	0	0	0	normal
0	udp	domain_u	SF	33	93	0	0	0	0	0	0	0	0	0	0	0	0	0	0	0	0	1	1	0	0	0	0	1	0	0	41	52	1	0	1	0.04	0	0	0	0	normal
0	tcp	http	SF	323	2996	0	0	0	0	0	1	0	0	0	0	0	0	0	0	0	0	4	9	0	0	0	0	1	0	0.33	4	255	1	0	0.25	0.07	0	0.01	0	0	normal
0	tcp	other	REJ	0	0	0	0	0	0	0	0	0	0	0	0	0	0	0	0	0	0	511	1	0.18	0	0.82	1	0	1	0	255	1	0	1	0	0	0.25	0	0.75	1	satan
0	tcp	private	S0	0	0	0	0	0	0	0	0	0	0	0	0	0	0	0	0	0	0	142	12	1	1	0	0	0.08	0.06	0	255	12	0.05	0.09	0	0	1	1	0	0	neptune
0	tcp	ftp_data	SF	2278	0	0	0	0	0	0	1	0	0	0	0	0	0	0	0	0	0	1	1	0	0	0	0	1	0	0	58	10	0.17	0.07	0.17	0	0	0	0	0	normal
8625	tcp	IRC	RSTR	1788	9968	0	0	0	0	0	0	0	0	0	0	0	0	0	0	0	0	1	1	0	0	1	1	1	0	0	23	6	0.26	0.13	0.04	0	0	0	0.26	1	normal
0	tcp	private	S0	0	0	0	0	0	0	0	0	0	0	0	0	0	0	0	0	0	0	277	14	1	1	0	0	0.05	0.05	0	255	14	0.05	0.06	0	0	1	1	0	0	neptune
0	tcp	http	SF	317	789	0	0	0	0	0	1	0	0	0	0	0	0	0	0	0	0	1	1	0	0	0	0	1	0	0	1	255	1	0	1	0.04	0	0	0	0	normal
0	tcp	http	SF	332	1394	0	0	0	1	0	1	0	1	0	0	0	0	0	0	0	0	23	23	0	0	0	0	1	0	0	141	255	1	0	0.01	0.02	0.01	0	0	0	normal
0	tcp	Z39_50	S0	0	0	0	0	0	0	0	0	0	0	0	0	0	0	0	0	0	0	248	9	1	1	0	0	0.04	0.06	0	255	9	0.04	0.07	0	0	1	1	0	0	neptune
0	tcp	klogin	S0	0	0	0	0	0	0	0	0	0	0	0	0	0	0	0	0	0	0	145	20	1	1	0	0	0.14	0.05	0	255	20	0.08	0.05	0	0	1	1	0	0	neptune
0	icmp	eco_i	SF	30	0	0	0	0	0	0	0	0	0	0	0	0	0	0	0	0	0	2	1	0	0	0	0	0.5	1	0	255	37	0.15	0.01	0.66	0	0	0	0	0	normal
0	tcp	http	SF	201	7980	0	0	0	0	0	1	0	0	0	0	0	0	0	0	0	0	3	7	0	0	0	0	1	0	0.29	24	255	1	0	0.04	0.04	0	0	0	0	normal
0	udp	private	SF	28	0	0	3	0	0	0	0	0	0	0	0	0	0	0	0	0	0	81	81	0	0	0	0	1	0	0	255	81	0.32	0.02	0.32	0	0	0	0	0	teardrop
0	tcp	http	SF	303	1380	0	0	0	0	0	1	0	0	0	0	0	0	0	0	0	0	3	3	0	0	0	0	1	0	0	122	73	0.6	0.03	0.01	0	0	0	0	0	normal
0	tcp	imap4	S0	0	0	0	0	0	0	0	0	0	0	0	0	0	0	0	0	0	0	140	7	1	1	0	0	0.05	0.07	0	255	7	0.03	0.07	0	0	1	1	0	0	neptune
0	tcp	gopher	S0	0	0	0	0	0	0	0	0	0	0	0	0	0	0	0	0	0	0	168	2	1	1	0	0	0.01	0.07	0	255	2	0.01	0.06	0	0	1	1	0	0	neptune
0	tcp	telnet	S0	0	0	0	0	0	0	0	0	0	0	0	0	0	0	0	0	0	0	206	13	1	1	0	0	0.06	0.05	0	255	13	0.05	0.05	0	0	1	1	0	0	neptune
0	tcp	http	SF	366	2862	0	0	0	0	0	1	0	0	0	0	0	0	0	0	0	0	16	16	0	0	0	0	1	0	0	197	255	1	0	0.01	0.02	0	0	0	0	normal
0	tcp	courier	S0	0	0	0	0	0	0	0	0	0	0	0	0	0	0	0	0	0	0	110	6	1	1	0	0	0.05	0.06	0	255	6	0.02	0.06	0	0	1	1	0	0	neptune
0	tcp	private	S0	0	0	0	0	0	0	0	0	0	0	0	0	0	0	0	0	0	0	253	18	1	1	0	0	0.07	0.06	0	255	7	0.03	0.07	0	0	1	1	0	0	neptune
0	icmp	ecr_i	SF	520	0	0	0	0	0	0	0	0	0	0	0	0	0	0	0	0	0	239	239	0	0	0	0	1	0	0	255	255	1	0	1	0	0	0	0	0	smurf
0	tcp	http	SF	206	5015	0	0	0	0	0	1	0	0	0	0	0	0	0	0	0	0	7	9	0	0	0	0	1	0	0.22	7	255	1	0	0.14	0.05	0	0	0	0	normal
0	tcp	http	SF	327	660	0	0	0	0	0	1	0	0	0	0	0	0	0	0	0	0	8	8	0	0	0	0	1	0	0	8	252	1	0	0.12	0.04	0	0	0	0	normal
0	udp	private	SF	105	0	0	0	0	0	0	0	0	0	0	0	0	0	0	0	0	0	2	2	0	0	0	0	1	0	0	255	92	0.36	0.01	0.01	0	0	0	0	0	normal
0	tcp	ftp_data	SF	192	0	0	0	0	0	0	0	0	0	0	0	0	0	0	0	0	0	2	2	0	0	0	0	1	0	0	75	32	0.19	0.05	0.19	0.06	0	0	0	0	normal
0	tcp	sunrpc	RSTO	0	0	0	0	0	0	0	0	0	0	0	0	0	0	0	0	0	0	133	7	0	0	1	1	0.05	0.06	0	255	7	0.03	0.07	0	0	0	0	1	1	neptune
0	tcp	http	SF	54540	8314	0	0	0	2	0	1	1	0	0	0	0	0	0	0	0	0	4	4	0	0	0	0	1	0	0	80	80	1	0	0.01	0	0	0	0.04	0.04	back
0	tcp	http	SF	218	2839	0	0	0	0	0	1	0	0	0	0	0	0	0	0	0	0	8	8	0	0	0	0	1	0	0	255	255	1	0	0	0	0	0	0	0	normal
0	tcp	courier	S0	0	0	0	0	0	0	0	0	0	0	0	0	0	0	0	0	0	0	125	5	1	1	0	0	0.04	0.06	0	255	5	0.02	0.06	0	0	1	1	0	0	neptune
0	tcp	http	REJ	0	0	0	0	0	0	0	0	0	0	0	0	0	0	0	0	0	0	1	1	0	0	1	1	1	0	0	4	254	1	0	0.25	0.25	0	0	1	0.89	normal
0	tcp	private	S0	0	0	0	0	0	0	0	0	0	0	0	0	0	0	0	0	0	0	78	20	1	1	0	0	0.26	0.05	0	255	8	0.03	0.06	0	0	1	1	0	0	neptune
0	tcp	time	RSTO	0	0	0	0	0	0	0	0	0	0	0	0	0	0	0	0	0	0	236	18	0	0	1	1	0.08	0.07	0	255	18	0.07	0.07	0	0	0	0	1	1	neptune
0	tcp	http	SF	205	4858	0	0	0	0	0	1	0	0	0	0	0	0	0	0	0	0	32	32	0	0	0	0	1	0	0	197	255	1	0	0.01	0.02	0	0	0	0	normal
0	tcp	courier	S0	0	0	0	0	0	0	0	0	0	0	0	0	0	0	0	0	0	0	113	5	1	1	0	0	0.04	0.06	0	255	5	0.02	0.05	0	0	1	1	0	0	neptune
8556	udp	other	SF	146	105	0	0	0	0	0	0	0	0	0	0	0	0	0	0	0	0	1	1	0	0	0	0	1	0	0	255	3	0.01	0.38	0.7	0	0	0	0	0	normal
0	tcp	http	SF	215	4408	0	0	0	0	0	1	0	0	0	0	0	0	0	0	0	0	2	2	0	0	0	0	1	0	0	2	255	1	0	0.5	0.05	0	0	0	0	normal
0	tcp	http	SF	314	2055	0	0	0	0	0	1	0	0	0	0	0	0	0	0	0	0	1	1	0	0	0	0	1	0	0	99	255	1	0	0.01	0.03	0	0	0	0	normal
0	udp	domain_u	SF	45	131	0	0	0	0	0	0	0	0	0	0	0	0	0	0	0	0	300	300	0	0	0	0	1	0	0	255	251	0.98	0.01	0	0	0	0	0	0	normal
37874	tcp	private	RSTR	1	0	0	0	0	0	0	0	0	0	0	0	0	0	0	0	0	0	2	2	0	0	1	1	1	0	0	255	2	0.01	0.5	1	0	0	0	1	1	portsweep
0	tcp	private	S0	0	0	0	0	0	0	0	0	0	0	0	0	0	0	0	0	0	0	285	5	1	1	0	0	0.02	0.06	0	255	2	0.01	0.09	0	0	1	1	0	0	neptune
0	tcp	http	SF	303	29228	0	0	0	0	0	1	0	0	0	0	0	0	0	0	0	0	25	25	0	0	0	0	1	0	0	134	255	1	0	0.01	0.01	0	0	0	0	normal
0	icmp	ecr_i	SF	520	0	0	0	0	0	0	0	0	0	0	0	0	0	0	0	0	0	127	127	0	0	0	0	1	0	0	255	255	1	0	1	0	0	0	0	0	smurf
0	tcp	private	S0	0	0	0	0	0	0	0	0	0	0	0	0	0	0	0	0	0	0	117	5	1	1	0	0	0.04	0.06	0	255	19	0.07	0.06	0	0	1	1	0	0	neptune
0	tcp	domain	S0	0	0	0	0	0	0	0	0	0	0	0	0	0	0	0	0	0	0	275	9	1	1	0	0	0.03	0.06	0	255	9	0.04	0.07	0	0	1	1	0	0	neptune
0	tcp	smtp	SF	1684	330	0	0	0	0	0	1	0	0	0	0	0	0	0	0	0	0	1	1	0	0	0	0	1	0	0	27	39	0.22	0.11	0.04	0.05	0.04	0	0.04	0	normal
0	tcp	ftp_data	SF	245	0	0	0	0	0	0	0	0	0	0	0	0	0	0	0	0	0	2	2	0	0	0	0	1	0	0	8	87	0.25	0.38	0.25	0.02	0	0	0	0	normal
0	icmp	eco_i	SF	30	0	0	0	0	0	0	0	0	0	0	0	0	0	0	0	0	0	1	1	0	0	0	0	1	0	0	31	131	1	0	1	0.39	0	0	0	0	normal
0	tcp	ftp_data	SF	8325	0	0	0	0	0	0	0	0	0	0	0	0	0	0	0	0	0	17	17	0	0	0	0	1	0	0	87	46	0.53	0.03	0.53	0	0	0	0	0	normal
0	tcp	http	SF	222	6662	0	0	0	0	0	1	0	0	0	0	0	0	0	0	0	0	15	15	0	0	0	0	1	0	0	147	255	1	0	0.01	0.01	0	0	0	0	normal
0	tcp	http	SF	224	347	0	0	0	0	0	1	0	0	0	0	0	0	0	0	0	0	7	7	0	0	0	0	1	0	0	45	255	1	0	0.02	0.05	0	0	0	0	normal
1	tcp	smtp	SF	850	325	0	0	0	0	0	1	0	0	0	0	0	0	0	0	0	0	1	4	0	0	0	0	1	0	1	178	166	0.59	0.02	0.01	0.01	0	0	0	0	normal
0	tcp	http	SF	210	1863	0	0	0	0	0	1	0	0	0	0	0	0	0	0	0	0	7	7	0	0	0	0	1	0	0	255	255	1	0	0.01	0	0	0	0	0	normal
0	tcp	http	SF	293	732	0	0	0	0	0	1	0	0	0	0	0	0	0	0	0	0	20	32	0	0	0.05	0.03	1	0	0.12	50	255	1	0	0.02	0.01	0	0	0.02	0.01	normal
0	tcp	ldap	S0	0	0	0	0	0	0	0	0	0	0	0	0	0	0	0	0	0	0	104	14	1	1	0	0	0.13	0.06	0	255	4	0.02	0.07	0	0	1	1	0	0	neptune
2	tcp	ftp_data	SF	2194619	0	0	0	0	0	0	1	0	0	0	0	0	0	0	0	0	0	2	2	0	0	0	0	1	0	0	169	84	0.5	0.02	0.5	0	0	0	0	0	normal
0	tcp	http	SF	214	266	0	0	0	0	0	1	0	0	0	0	0	0	0	0	0	0	10	12	0	0	0	0	1	0	0.25	12	255	1	0	0.08	0.02	0	0	0	0	normal
0	tcp	private	S0	0	0	0	0	0	0	0	0	0	0	0	0	0	0	0	0	0	0	281	14	1	1	0	0	0.05	0.05	0	255	14	0.05	0.07	0	0	1	1	0	0	neptune
0	tcp	http	SF	227	1317	0	0	0	0	0	1	0	0	0	0	0	0	0	0	0	0	18	24	0	0	0	0	1	0	0.08	64	255	1	0	0.02	0.02	0	0	0	0	normal
0	tcp	finger	S0	0	0	0	0	0	0	0	0	0	0	0	0	0	0	0	0	0	0	254	2	1	1	0	0	0.01	0.07	0	255	2	0.01	0.07	0	0	1	1	0	0	neptune
0	tcp	http	SF	223	2358	0	0	0	0	0	1	0	0	0	0	0	0	0	0	0	0	5	11	0	0	0	0	1	0	0.27	128	255	1	0	0.01	0.03	0	0	0	0	normal
0	tcp	http	SF	219	841	0	0	0	0	0	1	0	0	0	0	0	0	0	0	0	0	6	6	0	0	0	0	1	0	0	12	255	1	0	0.08	0.01	0	0	0	0	normal
0	icmp	eco_i	SF	8	0	0	0	0	0	0	0	0	0	0	0	0	0	0	0	0	0	1	23	0	0	0	0	1	0	1	4	112	1	0	1	0.25	0	0	0	0	nmap
0	tcp	http	SF	184	783	0	0	0	0	0	1	0	0	0	0	0	0	0	0	0	0	17	34	0	0	0	0	1	0	0.09	17	255	1	0	0.06	0.01	0	0	0	0	normal
0	tcp	http	REJ	0	0	0	0	0	0	0	0	0	0	0	0	0	0	0	0	0	0	1	2	0	0	1	1	1	0	1	2	40	1	0	0.5	0.38	0	0	1	1	normal
0	tcp	ftp_data	SF	1214	0	0	0	0	0	0	1	0	0	0	0	0	0	0	0	0	0	12	12	0	0	0	0	1	0	0	208	138	0.64	0.01	0.64	0.01	0	0	0	0	normal
0	tcp	private	S0	0	0	0	0	0	0	0	0	0	0	0	0	0	0	0	0	0	0	115	5	1	1	0	0	0.04	0.06	0	255	16	0.06	0.05	0	0	1	1	0	0	neptune
0	icmp	ecr_i	SF	64	0	0	0	0	0	0	0	0	0	0	0	0	0	0	0	0	0	1	1	0	0	0	0	1	0	0	77	1	0.01	0.94	0.01	0	0	0	0.9	0	normal
0	tcp	gopher	S0	0	0	0	0	0	0	0	0	0	0	0	0	0	0	0	0	0	0	260	8	1	1	0	0	0.03	0.07	0	255	8	0.03	0.08	0	0	1	1	0	0	neptune
0	tcp	gopher	S0	0	0	0	0	0	0	0	0	0	0	0	0	0	0	0	0	0	0	181	7	1	1	0	0	0.04	0.06	0	255	7	0.03	0.05	0	0	1	1	0	0	neptune
0	tcp	private	S0	0	0	0	0	0	0	0	0	0	0	0	0	0	0	0	0	0	0	147	15	1	1	0	0	0.1	0.05	0	255	1	0	0.07	0	0	1	1	0	0	neptune
0	tcp	http	SF	210	1801	0	0	0	0	0	1	0	0	0	0	0	0	0	0	0	0	10	10	0	0	0	0	1	0	0	71	255	1	0	0.01	0.02	0	0	0	0	normal
0	tcp	http	SF	221	7473	0	0	0	0	0	1	0	0	0	0	0	0	0	0	0	0	8	9	0	0	0	0	1	0	0.22	40	255	1	0	0.03	0.03	0	0	0	0	normal
0	tcp	http	SF	301	1380	0	0	0	0	0	1	0	0	0	0	0	0	0	0	0	0	5	5	0	0	0	0	1	0	0	255	247	0.97	0.01	0	0	0	0	0	0	normal
0	tcp	telnet	S1	0	0	0	0	0	0	0	0	0	0	0	0	0	0	0	0	0	0	1	1	1	1	0	0	1	0	0	126	1	0.01	0.05	0.01	0	0.01	1	0	0	normal
0	tcp	whois	REJ	0	0	0	0	0	0	0	0	0	0	0	0	0	0	0	0	0	0	260	12	0	0	1	1	0.05	0.07	0	255	12	0.05	0.09	0	0	0	0	1	1	neptune
0	udp	domain_u	SF	43	81	0	0	0	0	0	0	0	0	0	0	0	0	0	0	0	0	142	142	0	0	0	0	1	0	0	255	166	0.65	0.01	0	0	0	0	0	0	normal
0	tcp	smtp	SF	842	334	0	0	0	0	0	1	0	0	0	0	0	0	0	0	0	0	1	3	0	0	0	0	1	0	1	122	125	0.57	0.06	0.01	0.02	0.01	0.01	0	0	normal
0	tcp	sunrpc	S0	0	0	0	0	0	0	0	0	0	0	0	0	0	0	0	0	0	0	298	5	1	1	0	0	0.02	0.06	0	255	5	0.02	0.07	0	0	1	1	0	0	neptune
0	tcp	private	S0	0	0	0	0	0	0	0	0	0	0	0	0	0	0	0	0	0	0	140	12	1	1	0	0	0.09	0.06	0	255	29	0.11	0.06	0	0	1	1	0	0	neptune
0	tcp	vmnet	REJ	0	0	0	0	0	0	0	0	0	0	0	0	0	0	0	0	0	0	205	3	0	0	1	1	0.01	0.07	0	255	3	0.01	0.08	0	0	0	0	1	1	neptune
0	udp	domain_u	SF	44	44	0	0	0	0	0	0	0	0	0	0	0	0	0	0	0	0	163	163	0	0	0	0	1	0	0	255	255	1	0	0	0	0	0	0	0	normal
0	tcp	imap4	S0	0	0	0	0	0	0	0	0	0	0	0	0	0	0	0	0	0	0	271	14	1	1	0	0	0.05	0.06	0	255	14	0.05	0.06	0	0	1	1	0	0	neptune
0	tcp	private	S0	0	0	0	0	0	0	0	0	0	0	0	0	0	0	0	0	0	0	174	12	1	1	0	0	0.07	0.07	0	255	12	0.05	0.06	0	0	1	1	0	0	neptune
0	tcp	http	SF	236	667	0	0	0	0	0	1	0	0	0	0	0	0	0	0	0	0	5	7	0	0	0	0	1	0	0.29	255	255	1	0	0	0	0	0	0	0	normal
0	tcp	http	SF	54540	8314	0	0	0	2	0	1	1	0	0	0	0	0	0	0	0	0	4	6	0	0	0.25	0.5	1	0	0.5	197	197	1	0	0.01	0	0	0	0.06	0.06	back
0	udp	domain_u	SF	46	139	0	0	0	0	0	0	0	0	0	0	0	0	0	0	0	0	252	252	0	0	0	0	1	0	0	255	252	0.99	0.01	0	0	0	0	0	0	normal
0	udp	private	SF	1	0	0	0	0	0	0	0	0	0	0	0	0	0	0	0	0	0	30	27	0	0	0	0	0.9	0.07	0	255	27	0.11	0.26	1	0	0	0	0	0	satan
0	tcp	http	SF	54540	8314	0	0	0	2	0	1	1	0	0	0	0	0	0	0	0	0	5	5	0	0	0	0	1	0	0	235	235	1	0	0	0	0	0	0.06	0.06	back
0	tcp	link	S0	0	0	0	0	0	0	0	0	0	0	0	0	0	0	0	0	0	0	255	20	1	1	0	0	0.08	0.06	0	255	20	0.08	0.07	0	0	1	1	0	0	neptune
1	udp	private	SF	105	146	0	0	0	0	0	0	0	0	0	0	0	0	0	0	0	0	1	1	0	0	0	0	1	0	0	255	246	0.96	0.01	0	0	0	0	0	0	normal
0	tcp	name	S0	0	0	0	0	0	0	0	0	0	0	0	0	0	0	0	0	0	0	87	19	1	1	0	0	0.22	0.08	0	255	19	0.07	0.06	0	0	1	1	0	0	neptune
0	tcp	daytime	S0	0	0	0	0	0	0	0	0	0	0	0	0	0	0	0	0	0	0	300	17	1	1	0	0	0.06	0.05	0	255	2	0.01	0.08	0	0	1	1	0	0	neptune
0	tcp	private	S0	0	0	0	0	0	0	0	0	0	0	0	0	0	0	0	0	0	0	113	4	1	1	0	0	0.04	0.06	0	115	4	0.03	0.07	0.01	0	1	1	0	0	neptune
0	tcp	private	S0	0	0	0	0	0	0	0	0	0	0	0	0	0	0	0	0	0	0	185	20	1	1	0	0	0.11	0.08	0	255	20	0.08	0.07	0	0	1	1	0	0	neptune
0	tcp	http	SF	215	337	0	0	0	0	0	1	0	0	0	0	0	0	0	0	0	0	17	17	0	0	0	0	1	0	0	83	255	1	0	0.01	0.02	0	0	0	0	normal
0	tcp	http	SF	293	296	0	0	0	0	0	1	0	0	0	0	0	0	0	0	0	0	3	4	0	0	0	0	1	0	0.5	216	255	1	0	0	0.02	0	0	0	0.02	normal
0	tcp	private	REJ	0	0	0	0	0	0	0	0	0	0	0	0	0	0	0	0	0	0	276	1	0.11	0	0.88	1	0	1	0	255	1	0	1	0	0	0.12	0	0.87	1	satan
0	tcp	http	SF	250	2196	0	0	0	0	0	1	0	0	0	0	0	0	0	0	0	0	17	36	0	0	0	0	1	0	0.06	255	255	1	0	0	0	0.01	0.01	0	0	normal
0	tcp	http	SF	296	1518	0	0	0	0	0	1	0	0	0	0	0	0	0	0	0	0	9	9	0	0	0	0	1	0	0	36	255	1	0	0.03	0.01	0	0	0	0	normal
0	tcp	ftp_data	S0	0	0	0	0	0	0	0	0	0	0	0	0	0	0	0	0	0	0	9	3	1	1	0	0	0.33	0.44	0	255	42	0.16	0.05	0.01	0	1	1	0	0	neptune
0	tcp	ftp_data	SF	2056	0	0	0	0	0	0	1	0	0	0	0	0	0	0	0	0	0	6	6	0	0	0	0	1	0	0	21	49	0.57	0.14	0.57	0.04	0.05	0	0	0	normal
0	tcp	http	SF	333	1326	0	0	0	0	0	1	0	0	0	0	0	0	0	0	0	0	12	12	0	0	0	0	1	0	0	255	255	1	0	0	0	0	0	0	0	normal
0	tcp	http	SF	231	2507	0	0	0	0	0	1	0	0	0	0	0	0	0	0	0	0	6	7	0	0	0	0.14	1	0	0.29	255	242	0.95	0.02	0	0	0	0	0	0	normal
0	tcp	http	SF	310	362	0	0	0	0	0	1	0	0	0	0	0	0	0	0	0	0	33	36	0	0	0	0	1	0	0.08	90	231	1	0	0.01	0.02	0	0	0	0	normal
0	tcp	vmnet	S0	0	0	0	0	0	0	0	0	0	0	0	0	0	0	0	0	0	0	244	10	1	1	0	0	0.04	0.07	0	255	19	0.07	0.07	0	0	1	1	0	0	neptune
0	tcp	http	SF	289	658	0	0	0	0	0	1	0	0	0	0	0	0	0	0	0	0	2	2	0	0	0	0	1	0	0	255	255	1	0	0	0	0	0	0	0	normal
0	tcp	http	SF	242	2281	0	0	0	0	0	1	0	0	0	0	0	0	0	0	0	0	10	38	0	0	0	0	1	0	0.05	135	255	1	0	0.01	0.03	0	0	0	0	normal
0	tcp	exec	S0	0	0	0	0	0	0	0	0	0	0	0	0	0	0	0	0	0	0	126	4	1	1	0	0	0.03	0.06	0	255	3	0.01	0.07	0	0	1	1	0	0	neptune
0	udp	domain_u	SF	44	127	0	0	0	0	0	0	0	0	0	0	0	0	0	0	0	0	80	160	0	0	0	0	1	0	0.01	255	254	1	0.01	0	0	0	0	0	0	normal
0	tcp	telnet	S0	0	0	0	0	0	0	0	0	0	0	0	0	0	0	0	0	0	0	228	14	1	1	0	0	0.06	0.07	0	255	14	0.05	0.07	0	0	1	1	0	0	neptune
0	udp	domain_u	SF	45	131	0	0	0	0	0	0	0	0	0	0	0	0	0	0	0	0	75	155	0	0	0	0	1	0	0.01	255	254	1	0.01	0	0	0	0	0	0	normal
0	tcp	private	S0	0	0	0	0	0	0	0	0	0	0	0	0	0	0	0	0	0	0	191	14	1	1	0	0	0.07	0.06	0	255	2	0.01	0.07	0	0	1	1	0	0	neptune
0	tcp	http	SF	337	1669	0	0	0	0	0	1	0	0	0	0	0	0	0	0	0	0	7	13	0	0	0	0	1	0	0.23	255	255	1	0	0	0	0	0	0	0	normal
0	tcp	ftp_data	SF	35	0	0	0	0	0	0	1	0	0	0	0	0	0	0	0	0	0	2	2	0	0	0	0	1	0	0	2	91	1	0	1	0.02	0	0	0	0	normal
0	tcp	http	SF	226	1964	0	0	0	0	0	1	0	0	0	0	0	0	0	0	0	0	45	46	0	0	0	0	1	0	0.04	255	255	1	0	0	0	0	0	0	0	normal
1	tcp	telnet	RSTO	0	15	0	0	0	0	0	0	0	0	0	0	0	0	0	0	0	0	1	1	0	0	1	1	1	0	0	227	2	0	0.03	0	1	0	0	0	0.5	normal
0	tcp	private	RSTR	0	0	0	0	0	0	0	0	0	0	0	0	0	0	0	0	0	0	1	1	0	0	1	1	1	0	0	49	1	0.02	0.08	0.02	0	0.12	0	0.02	1	portsweep
0	tcp	ftp_data	SF	373	0	0	0	0	0	0	1	0	0	0	0	0	0	0	0	0	0	2	4	0	0	0	0	1	0	0.5	255	90	0.35	0.02	0.35	0	0	0	0.03	0	normal
0	tcp	http	REJ	0	0	0	0	0	0	0	0	0	0	0	0	0	0	0	0	0	0	1	2	0	0	1	1	1	0	1	164	136	0.83	0.01	0.01	0	0	0	0.83	1	normal
0	tcp	http	SF	185	4841	0	0	0	0	0	1	0	0	0	0	0	0	0	0	0	0	3	18	0	0	0	0	1	0	0.17	9	255	1	0	0.11	0.05	0	0	0	0	normal
0	tcp	private	S0	0	0	0	0	0	0	0	0	0	0	0	0	0	0	0	0	0	0	135	18	1	1	0	0	0.13	0.05	0	255	37	0.15	0.05	0	0	1	1	0	0	neptune
2	tcp	telnet	SF	104	1608	0	0	0	0	0	1	0	0	0	0	0	0	0	0	0	0	1	1	0	0	0	0	1	0	0	13	1	0.08	0.31	0.08	0	0	0	0	0	normal
0	tcp	http	SF	210	284	0	0	0	0	0	1	0	0	0	0	0	0	0	0	0	0	5	7	0	0	0	0	1	0	0.43	32	255	1	0	0.03	0.04	0	0.01	0	0.01	normal
0	icmp	eco_i	SF	8	0	0	0	0	0	0	0	0	0	0	0	0	0	0	0	0	0	1	2	0	0	0	0	1	0	1	2	54	1	0	1	0.26	0	0	0	0	nmap
26	tcp	ftp	SF	343	1063	0	0	0	6	0	1	0	0	0	0	0	0	0	0	0	1	1	1	0	0	0	0	1	0	0	97	25	0.26	0.05	0.01	0	0	0	0.01	0.04	normal
0	tcp	private	REJ	0	0	0	0	0	0	0	0	0	0	0	0	0	0	0	0	0	0	198	17	0	0	1	1	0.09	0.07	0	255	17	0.07	0.07	0	0	0	0	1	1	neptune
0	tcp	daytime	S0	0	0	0	0	0	0	0	0	0	0	0	0	0	0	0	0	0	0	260	8	1	1	0	0	0.03	0.07	0	255	8	0.03	0.07	0	0	1	1	0	0	neptune
0	udp	domain_u	SF	43	125	0	0	0	0	0	0	0	0	0	0	0	0	0	0	0	0	70	150	0	0	0	0	1	0	0.01	255	254	1	0.01	0	0	0	0	0	0	normal
0	udp	domain_u	SF	43	130	0	0	0	0	0	0	0	0	0	0	0	0	0	0	0	0	79	157	0	0	0	0	1	0	0.01	255	237	0.93	0.01	0	0	0	0	0	0	normal
0	tcp	http	SF	213	632	0	0	0	0	0	1	0	0	0	0	0	0	0	0	0	0	15	15	0	0	0	0	1	0	0	40	255	1	0	0.03	0.04	0	0	0	0	normal
0	tcp	http	SF	200	1660	0	0	0	0	0	1	0	0	0	0	0	0	0	0	0	0	8	9	0	0	0	0	1	0	0.22	255	255	1	0	0	0	0	0	0	0	normal
0	tcp	finger	S0	0	0	0	0	0	0	0	0	0	0	0	0	0	0	0	0	0	0	42	20	0.95	1	0.05	0	0.48	0.1	0	255	20	0.08	0.06	0	0	1	1	0	0	neptune
0	tcp	bgp	REJ	0	0	0	0	0	0	0	0	0	0	0	0	0	0	0	0	0	0	210	5	0	0	1	1	0.02	0.07	0	255	5	0.02	0.07	0	0	0	0	1	1	neptune
0	tcp	http	SF	246	2362	0	0	0	0	0	1	0	0	0	0	0	0	0	0	0	0	5	14	0	0	0	0	1	0	0.21	255	255	1	0	0	0	0	0	0	0	normal
0	tcp	http	SF	255	493	0	0	0	0	0	1	0	0	0	0	0	0	0	0	0	0	9	9	0.22	0.22	0	0	1	0	0	255	255	1	0	0	0	0	0	0	0	normal
0	tcp	http	SF	322	272	0	0	0	0	0	1	0	0	0	0	0	0	0	0	0	0	4	7	0	0	0	0	1	0	0.29	255	246	0.96	0.01	0	0	0	0	0	0	normal
0	tcp	private	S0	0	0	0	0	0	0	0	0	0	0	0	0	0	0	0	0	0	0	185	20	1	1	0	0	0.11	0.05	0	255	10	0.04	0.08	0	0	1	1	0	0	neptune
0	tcp	http	SF	149	7542	0	0	0	4	0	1	4	0	0	0	0	0	0	0	0	0	21	21	0	0	0	0	1	0	0	158	255	1	0	0.01	0.01	0	0	0	0	normal
0	udp	domain_u	SF	29	29	0	0	0	0	0	0	0	0	0	0	0	0	0	0	0	0	4	6	0	0	0	0	1	0	0.5	255	254	1	0.01	0.01	0	0	0	0	0	normal
0	tcp	private	REJ	0	0	0	0	0	0	0	0	0	0	0	0	0	0	0	0	0	0	119	8	0	0	1	1	0.07	0.08	0	255	8	0.03	0.06	0	0	0	0	1	1	neptune
0	tcp	http	SF	177	1531	0	0	0	0	0	1	0	0	0	0	0	0	0	0	0	0	2	2	0	0	0	0	1	0	0	255	255	1	0	0	0	0	0	0	0	normal
0	tcp	smtp	SF	1110	331	0	0	0	0	0	1	0	0	0	0	0	0	0	0	0	0	1	1	0	0	0	0	1	0	0	78	240	0.94	0.03	0.01	0.02	0	0	0	0	normal
0	tcp	private	S0	0	0	0	0	0	0	0	0	0	0	0	0	0	0	0	0	0	0	90	1	1	1	0	0	0.01	0.07	0	255	18	0.07	0.07	0	0	1	1	0	0	neptune
0	tcp	private	S0	0	0	0	0	0	0	0	0	0	0	0	0	0	0	0	0	0	0	101	10	1	1	0	0	0.1	0.07	0	153	10	0.07	0.07	0.01	0	1	1	0	0	neptune
0	tcp	http	SF	300	1146	0	0	0	0	0	1	0	0	0	0	0	0	0	0	0	0	9	9	0	0	0	0	1	0	0	108	255	1	0	0.01	0.02	0	0	0	0	normal
0	tcp	nnsp	S0	0	0	0	0	0	0	0	0	0	0	0	0	0	0	0	0	0	0	141	17	1	1	0	0	0.12	0.06	0	255	17	0.07	0.06	0	0	1	1	0	0	neptune
0	tcp	iso_tsap	REJ	0	0	0	0	0	0	0	0	0	0	0	0	0	0	0	0	0	0	229	3	0	0	1	1	0.01	0.07	0	255	3	0.01	0.08	0	0	0	0	1	1	neptune
0	tcp	private	S0	0	0	0	0	0	0	0	0	0	0	0	0	0	0	0	0	0	0	265	17	1	1	0	0	0.06	0.06	0	255	4	0.02	0.09	0	0	1	1	0	0	neptune
0	tcp	http	SF	326	276	0	0	0	0	0	1	0	0	0	0	0	0	0	0	0	0	2	3	0	0	0	0.33	1	0	0.67	255	237	0.93	0.01	0	0	0	0	0	0	normal
0	tcp	private	S0	0	0	0	0	0	0	0	0	0	0	0	0	0	0	0	0	0	0	123	20	1	1	0	0	0.16	0.06	0	255	15	0.06	0.05	0	0	1	1	0	0	neptune
0	tcp	private	S0	0	0	0	0	0	0	0	0	0	0	0	0	0	0	0	0	0	0	248	9	1	1	0	0	0.04	0.06	0	255	9	0.04	0.06	0	0	1	1	0	0	neptune
0	tcp	bgp	S0	0	0	0	0	0	0	0	0	0	0	0	0	0	0	0	0	0	0	119	4	1	1	0	0	0.03	0.08	0	255	4	0.02	0.07	0	0	1	1	0	0	neptune
0	tcp	http	SF	325	788	0	0	0	0	0	1	0	0	0	0	0	0	0	0	0	0	15	15	0	0	0	0	1	0	0	255	255	1	0	0	0	0	0	0	0	normal
1	tcp	smtp	SF	3731	328	0	0	0	0	0	1	0	0	0	0	0	0	0	0	0	0	1	1	0	0	0	0	1	0	0	255	152	0.6	0.03	0	0	0	0	0	0	normal
0	tcp	http	SF	227	2507	0	0	0	0	0	1	0	0	0	0	0	0	0	0	0	0	4	4	0	0	0	0	1	0	0	255	242	0.95	0.02	0	0	0	0	0.04	0.05	normal
0	icmp	eco_i	SF	8	0	0	0	0	0	0	0	0	0	0	0	0	0	0	0	0	0	1	27	0	0	0	0	1	0	1	1	255	1	0	1	0.5	0	0	0	0	ipsweep
0	tcp	imap4	S0	0	0	0	0	0	0	0	0	0	0	0	0	0	0	0	0	0	0	202	4	1	1	0	0	0.02	0.06	0	255	11	0.04	0.08	0	0	1	1	0	0	neptune
0	tcp	courier	S0	0	0	0	0	0	0	0	0	0	0	0	0	0	0	0	0	0	0	134	6	1	1	0	0	0.04	0.06	0	255	6	0.02	0.07	0	0	1	1	0	0	neptune
0	tcp	http	SF	212	882	0	0	0	0	0	1	0	0	0	0	0	0	0	0	0	0	11	11	0	0	0	0	1	0	0	255	255	1	0	0.01	0	0	0	0	0	normal
0	tcp	http	SF	214	1367	0	0	0	0	0	1	0	0	0	0	0	0	0	0	0	0	4	4	0	0	0	0	1	0	0	106	255	1	0	0.01	0.02	0	0	0	0	normal
0	tcp	nnsp	S0	0	0	0	0	0	0	0	0	0	0	0	0	0	0	0	0	0	0	146	3	1	1	0	0	0.02	0.06	0	255	7	0.03	0.05	0	0	1	1	0	0	neptune
0	tcp	smtp	SF	1452	322	0	0	0	0	0	1	0	0	0	0	0	0	0	0	0	0	1	1	0	0	0	0	1	0	0	142	246	0.97	0.01	0.01	0.01	0	0	0	0	normal
0	tcp	private	S0	0	0	0	0	0	0	0	0	0	0	0	0	0	0	0	0	0	0	246	15	1	1	0	0	0.06	0.07	0	255	15	0.06	0.07	0	0	1	1	0	0	neptune
0	icmp	eco_i	SF	8	0	0	0	0	0	0	0	0	0	0	0	0	0	0	0	0	0	1	29	0	0	0	0	1	0	1	1	33	1	0	1	0.52	0	0	0	0	ipsweep
0	tcp	telnet	S0	0	0	0	0	0	0	0	0	0	0	0	0	0	0	0	0	0	0	248	2	1	1	0	0	0.01	0.06	0	255	19	0.07	0.06	0	0	1	1	0	0	neptune
0	tcp	private	S0	0	0	0	0	0	0	0	0	0	0	0	0	0	0	0	0	0	0	242	20	1	1	0	0	0.08	0.05	0	200	20	0.1	0.06	0	0	0.99	1	0	0	neptune
0	tcp	supdup	S0	0	0	0	0	0	0	0	0	0	0	0	0	0	0	0	0	0	0	184	14	1	1	0	0	0.08	0.07	0	255	14	0.05	0.07	0	0	1	1	0	0	neptune
0	tcp	http	SF	225	6991	0	0	0	0	0	1	0	0	0	0	0	0	0	0	0	0	2	2	0	0	0	0	1	0	0	57	255	1	0	0.02	0.01	0	0	0	0	normal
0	icmp	eco_i	SF	8	0	0	0	0	0	0	0	0	0	0	0	0	0	0	0	0	0	1	36	0	0	0	0	1	0	1	1	137	1	0	1	0.5	0	0	0	0	ipsweep
0	tcp	private	S0	0	0	0	0	0	0	0	0	0	0	0	0	0	0	0	0	0	0	145	6	1	1	0	0	0.04	0.06	0	95	6	0.06	0.07	0.01	0	1	1	0	0	neptune
0	tcp	private	REJ	0	0	0	0	0	0	0	0	0	0	0	0	0	0	0	0	0	0	248	19	0	0	1	1	0.08	0.06	0	255	19	0.07	0.06	0	0	0	0	1	1	neptune
0	tcp	http	S0	0	0	0	0	0	0	0	0	0	0	0	0	0	0	0	0	0	0	2	2	0.5	0.5	0	0	1	0	0	7	255	1	0	0.29	0.01	0.14	0	0	0	normal
0	udp	domain_u	SF	46	127	0	0	0	0	0	0	0	0	0	0	0	0	0	0	0	0	76	156	0	0	0	0	1	0	0.01	255	253	0.99	0.01	0	0	0	0	0	0	normal
0	tcp	http	SF	208	5604	0	0	0	0	0	1	0	0	0	0	0	0	0	0	0	0	2	2	0	0	0	0	1	0	0	67	255	1	0	0.01	0.05	0	0	0	0	normal
0	tcp	http	SF	162	19994	0	0	0	0	0	1	0	0	0	0	0	0	0	0	0	0	1	6	0	0	0	0	1	0	0.33	14	255	1	0	0.07	0.04	0.07	0	0	0	normal
0	tcp	http	SF	233	6329	0	0	0	0	0	1	0	0	0	0	0	0	0	0	0	0	16	16	0	0	0	0	1	0	0	255	255	1	0	0	0	0	0	0	0	normal
0	udp	private	SF	105	146	0	0	0	0	0	0	0	0	0	0	0	0	0	0	0	0	4	1	0	0	0	0	0.25	0.5	0	255	234	0.92	0.01	0	0	0	0	0	0	normal
0	icmp	eco_i	SF	18	0	0	0	0	0	0	0	0	0	0	0	0	0	0	0	0	0	1	1	0	0	0	0	1	0	0	3	51	1	0	1	0.25	0	0	0	0	ipsweep
0	tcp	http	SF	303	15021	0	0	0	0	0	1	0	0	0	0	0	0	0	0	0	0	12	13	0	0	0	0	1	0	0.15	85	255	1	0	0.01	0.03	0	0	0	0	normal
0	tcp	http	SF	230	1380	0	0	0	0	0	1	0	0	0	0	0	0	0	0	0	0	3	3	0	0	0	0	1	0	0	255	219	0.86	0.01	0	0	0	0	0	0	normal
1	tcp	smtp	SF	1013	328	0	0	0	0	0	1	0	0	0	0	0	0	0	0	0	0	1	2	0	0	0	0	1	0	1	203	146	0.52	0.03	0	0.01	0	0	0	0	normal
0	tcp	private	S0	0	0	0	0	0	0	0	0	0	0	0	0	0	0	0	0	0	0	144	13	1	1	0	0	0.09	0.06	0	255	10	0.04	0.05	0	0	1	1	0	0	neptune
0	tcp	http	S0	0	0	0	0	0	0	0	0	0	0	0	0	0	0	0	0	0	0	200	2	1	1	0	0	0.01	0.06	0	255	18	0.07	0.07	0	0	1	1	0	0	neptune
0	tcp	private	S0	0	0	0	0	0	0	0	0	0	0	0	0	0	0	0	0	0	0	66	7	1	1	0	0	0.11	0.08	0	255	4	0.02	0.07	0	0	1	1	0	0	neptune
0	tcp	http	SF	234	927	0	0	0	0	0	1	0	0	0	0	0	0	0	0	0	0	3	4	0	0	0	0	1	0	0.5	3	255	1	0	0.33	0.06	0	0	0	0	normal
0	tcp	smtp	S0	0	0	0	0	0	0	0	0	0	0	0	0	0	0	0	0	0	0	287	1	1	1	0	0	0	0.06	0	255	1	0	0.07	0	0	1	1	0	0	neptune
0	tcp	smtp	SF	109	408	0	0	0	0	0	1	0	0	0	0	0	0	0	0	0	0	1	2	0	0	0	0	1	0	1	255	98	0.38	0.03	0	0	0	0	0	0	normal
2	tcp	smtp	SF	796	377	0	0	0	0	0	1	0	0	0	0	0	0	0	0	0	0	1	1	0	0	0	0	1	0	0	31	197	0.87	0.06	0.03	0.01	0	0	0	0	normal
0	tcp	http	SF	223	8584	0	0	0	0	0	1	0	0	0	0	0	0	0	0	0	0	10	27	0	0	0	0	1	0	0.07	255	255	1	0	0	0	0	0	0	0	normal
0	tcp	private	REJ	0	0	0	0	0	0	0	0	0	0	0	0	0	0	0	0	0	0	208	1	0.09	0	0.9	1	0	1	0	255	1	0	0.91	0	0	0.07	0	0.75	1	satan
0	tcp	private	S0	0	0	0	0	0	0	0	0	0	0	0	0	0	0	0	0	0	0	37	11	1	1	0	0	0.3	0.16	0	255	13	0.05	0.09	0	0	1	1	0	0	neptune
0	tcp	http	SF	337	7189	0	0	0	0	0	1	0	0	0	0	0	0	0	0	0	0	6	10	0	0	0	0	1	0	0.2	10	255	1	0	0.1	0.02	0	0	0	0	normal
0	tcp	http	SF	319	2344	0	0	0	0	0	1	0	0	0	0	0	0	0	0	0	0	3	6	0.33	0.17	0	0	1	0	0.5	149	149	1	0	0.01	0	0.01	0.01	0	0	normal
0	tcp	private	REJ	0	0	0	0	0	0	0	0	0	0	0	0	0	0	0	0	0	0	1	1	0	0	1	1	1	0	0	27	1	0.04	1	0.04	0	0	0	0.96	1	ipsweep
1	tcp	private	RSTOS0	0	0	0	0	0	0	0	0	0	0	0	0	0	0	0	0	0	0	208	2	0.64	0.5	0.36	0.5	0.01	0.41	0	255	2	0.01	0.34	0.82	0	0.53	0.5	0.29	0.5	portsweep
0	tcp	http	SF	326	1511	0	0	0	0	0	1	0	0	0	0	0	0	0	0	0	0	6	6	0	0	0	0	1	0	0	251	255	1	0	0	0.01	0	0	0.01	0.01	normal
0	tcp	http	SF	338	392	0	0	0	0	0	1	0	0	0	0	0	0	0	0	0	0	15	15	0	0	0	0	1	0	0	255	255	1	0	0	0	0.01	0.01	0	0	normal
0	tcp	http	SF	312	2288	0	0	0	0	0	1	0	0	0	0	0	0	0	0	0	0	6	6	0	0	0	0	1	0	0	44	255	1	0	0.02	0.04	0	0	0	0	normal
0	tcp	http	SF	239	8784	0	0	0	2	0	1	2	0	0	0	0	0	0	0	0	0	6	6	0	0	0	0	1	0	0	6	255	1	0	0.17	0.01	0	0	0	0	normal
0	udp	domain_u	SF	35	0	0	0	0	0	0	0	0	0	0	0	0	0	0	0	0	0	1	2	0	0	0	0	1	0	1	238	21	0.09	0.03	0.09	0	0.01	0	0	0	normal
0	tcp	finger	S0	0	0	0	0	0	0	0	0	0	0	0	0	0	0	0	0	0	0	206	6	1	1	0	0	0.03	0.06	0	255	16	0.06	0.07	0	0	1	1	0	0	neptune
0	tcp	http	SF	324	185	0	0	0	0	0	1	0	0	0	0	0	0	0	0	0	0	2	2	0	0	0	0	1	0	0	4	255	1	0	0.25	0.02	0.25	0	0	0	normal
0	tcp	http	REJ	0	0	0	0	0	0	0	0	0	0	0	0	0	0	0	0	0	0	1	1	0	0	1	1	1	0	0	61	210	1	0	0.02	0.1	0	0	1	1	normal
0	icmp	eco_i	SF	8	0	0	0	0	0	0	0	0	0	0	0	0	0	0	0	0	0	1	23	0	0	0	0	1	0	1	1	53	1	0	1	0.51	0	0	0	0	ipsweep
0	tcp	private	S0	0	0	0	0	0	0	0	0	0	0	0	0	0	0	0	0	0	0	110	5	1	1	0	0	0.05	0.07	0	255	5	0.02	0.09	0	0	1	1	0	0	neptune
0	tcp	http	SF	185	4841	0	0	0	0	0	1	0	0	0	0	0	0	0	0	0	0	3	4	0	0	0	0	1	0	0.5	176	255	1	0	0.01	0.03	0	0	0	0	normal
0	tcp	http	SF	312	3966	0	0	0	0	0	1	0	0	0	0	0	0	0	0	0	0	12	15	0	0	0	0	1	0	0.13	152	255	1	0	0.01	0.04	0.01	0.01	0	0.02	normal
0	tcp	private	S0	0	0	0	0	0	0	0	0	0	0	0	0	0	0	0	0	0	0	192	9	1	1	0	0	0.05	0.06	0	38	9	0.24	0.16	0.03	0	0.63	1	0.03	0	neptune
0	tcp	imap4	S0	0	0	0	0	0	0	0	0	0	0	0	0	0	0	0	0	0	0	215	24	1	1	0	0	0.11	0.06	0	255	24	0.09	0.05	0	0	1	1	0	0	neptune
0	tcp	iso_tsap	RSTR	0	0	0	0	0	0	0	0	0	0	0	0	0	0	0	0	0	0	1	1	0	0	1	1	1	0	0	255	1	0	0.4	0.4	0	0	0	0.4	1	portsweep
0	udp	domain_u	SF	45	133	0	0	0	0	0	0	0	0	0	0	0	0	0	0	0	0	228	308	0	0	0	0	1	0	0.01	255	253	0.99	0.01	0	0	0	0	0	0	normal
0	tcp	http	SF	313	2698	0	0	0	0	0	1	0	0	0	0	0	0	1	0	0	0	3	3	0	0	0	0	1	0	0	255	240	0.94	0.01	0	0	0	0	0	0	normal
0	tcp	ftp_data	SF	8766	0	0	0	0	0	0	1	0	0	0	0	0	0	0	0	0	0	4	4	0	0	0	0	1	0	0	10	97	1	0	1	0.02	0	0	0	0	normal
0	tcp	http	SF	192	758	0	0	0	0	0	1	0	0	0	0	0	0	0	0	0	0	3	16	0	0	0	0	1	0	0.25	122	255	1	0	0.01	0.01	0	0	0	0	normal
5410	udp	other	SF	147	105	0	0	0	0	0	0	0	0	0	0	0	0	0	0	0	0	2	2	0	0	0	0	1	0	0	255	2	0.01	0.85	1	0	0	0	0	0	normal
0	tcp	ftp_data	SF	10272	0	0	0	0	0	0	0	0	0	0	0	0	0	0	0	0	0	12	12	0	0	0	0	1	0	0	239	55	0.2	0.02	0.2	0.04	0	0	0.05	0	normal
0	tcp	private	S0	0	0	0	0	0	0	0	0	0	0	0	0	0	0	0	0	0	0	299	14	1	1	0	0	0.05	0.05	0	255	7	0.03	0.08	0	0	1	1	0	0	neptune
0	tcp	http	REJ	0	0	0	0	0	0	0	0	0	0	0	0	0	0	0	0	0	0	1	1	0	0	1	1	1	0	0	14	219	1	0	0.07	0.16	0	0	1	1	normal
0	tcp	http	S1	255	36500	0	0	0	0	0	1	0	0	0	0	0	0	0	0	0	0	4	4	0.25	0.25	0	0	1	0	0	255	255	1	0	0	0	0	0	0	0	normal
0	tcp	http	SF	241	1556	0	0	0	0	0	1	0	0	0	0	0	0	0	0	0	0	4	4	0	0	0	0	1	0	0	34	255	1	0	0.03	0.04	0	0	0	0	normal
0	tcp	courier	S0	0	0	0	0	0	0	0	0	0	0	0	0	0	0	0	0	0	0	104	4	1	1	0	0	0.04	0.07	0	255	4	0.02	0.07	0	0	1	1	0	0	neptune
0	tcp	gopher	S0	0	0	0	0	0	0	0	0	0	0	0	0	0	0	0	0	0	0	287	20	1	1	0	0	0.07	0.06	0	255	20	0.08	0.07	0	0	1	1	0	0	neptune
0	tcp	echo	RSTO	0	0	0	0	0	0	0	0	0	0	0	0	0	0	0	0	0	0	257	13	0	0	1	1	0.05	0.07	0	255	13	0.05	0.07	0	0	0	0	1	1	neptune
0	tcp	http	SF	221	1481	0	0	0	0	0	1	0	0	0	0	0	0	0	0	0	0	11	11	0	0	0	0	1	0	0	255	255	1	0	0	0	0	0	0	0	normal
0	icmp	red_i	SF	91	0	0	0	0	0	0	0	0	0	0	0	0	0	0	0	0	0	7	7	0	0	0	0	1	0	0	132	7	0.05	0.02	0.05	0	0	0	0.11	0	normal
0	tcp	http	SF	333	3679	0	0	0	0	0	1	0	0	0	0	0	0	0	0	0	0	20	20	0	0	0	0	1	0	0	190	255	1	0	0.01	0.02	0	0	0	0	normal
0	udp	private	SF	28	0	0	3	0	0	0	0	0	0	0	0	0	0	0	0	0	0	42	42	0	0	0	0	1	0	0	245	42	0.17	0.04	0.17	0	0.02	0	0	0	teardrop
0	tcp	http	SF	315	2777	0	0	0	0	0	1	0	0	0	0	0	0	0	0	0	0	4	13	0	0	0	0	1	0	0.15	38	255	1	0	0.03	0.01	0	0	0	0	normal
252	tcp	http	SF	222	238	0	0	0	0	0	1	0	0	0	0	0	0	0	0	0	0	1	1	0	0	0	0	1	0	0	79	255	1	0	0.01	0.07	0	0	0.03	0.02	normal
0	tcp	http	SF	277	11830	0	0	0	0	0	1	0	0	0	0	0	0	0	0	0	0	2	14	0	0	0	0	1	0	0.36	4	255	1	0	0.25	0.01	0	0	0	0	normal
0	udp	domain_u	SF	44	110	0	0	0	0	0	0	0	0	0	0	0	0	0	0	0	0	223	300	0	0	0	0	1	0	0.01	148	109	0.74	0.02	0.01	0	0	0	0	0	normal
0	tcp	iso_tsap	S0	0	0	0	0	0	0	0	0	0	0	0	0	0	0	0	0	0	0	123	8	1	1	0	0	0.07	0.07	0	255	8	0.03	0.06	0	0	1	1	0	0	neptune
0	tcp	uucp_path	S0	0	0	0	0	0	0	0	0	0	0	0	0	0	0	0	0	0	0	265	11	1	1	0	0	0.04	0.06	0	255	11	0.04	0.07	0	0	1	1	0	0	neptune
0	tcp	hostnames	S0	0	0	0	0	0	0	0	0	0	0	0	0	0	0	0	0	0	0	264	20	1	1	0	0	0.08	0.06	0	255	20	0.08	0.06	0	0	1	1	0	0	neptune
7	tcp	telnet	SF	102	1442	0	0	0	0	0	0	0	0	0	0	0	0	0	0	0	0	1	1	0	0	0	0	1	0	0	28	1	0.04	0.18	0.04	0	0	0	0	0	normal
2	tcp	ftp_data	SF	2194619	0	0	0	0	0	0	0	0	0	0	0	0	0	0	0	0	0	1	1	0	0	0	0	1	0	0	10	28	0.5	0.3	0.5	0.07	0	0	0	0	normal
0	tcp	http	SF	203	331	0	0	0	0	0	1	0	0	0	0	0	0	0	0	0	0	15	15	0	0	0	0	1	0	0	255	255	1	0	0	0	0	0	0	0	normal
0	icmp	eco_i	SF	8	0	0	0	0	0	0	0	0	0	0	0	0	0	0	0	0	0	1	11	0	0	0	0	1	0	1	2	255	1	0	1	0.5	0	0	0	0	ipsweep
0	tcp	private	REJ	0	0	0	0	0	0	0	0	0	0	0	0	0	0	0	0	0	0	142	13	0	0	1	1	0.09	0.06	0	255	7	0.03	0.07	0	0	0	0	1	1	neptune
1	tcp	smtp	SF	2053	360	0	0	0	0	0	1	0	0	0	0	0	0	0	0	0	0	1	1	0	0	0	0	1	0	0	142	127	0.57	0.04	0.01	0.02	0	0	0	0	normal
1	tcp	smtp	SF	2004	332	0	0	0	0	0	1	0	0	0	0	0	0	0	0	0	0	1	2	0	0	0	0	1	0	1	114	172	0.62	0.05	0.01	0.01	0	0	0	0	normal
0	tcp	http	REJ	0	0	0	0	0	0	0	0	0	0	0	0	0	0	0	0	0	0	1	1	0	0	1	1	1	0	0	1	136	1	0	1	0.16	0	0	1	0.97	normal
0	tcp	other	SF	14189	0	0	0	0	0	0	1	0	0	0	0	0	0	0	0	0	0	2	1	0	0	0	0	0.5	1	0	177	1	0.01	0.08	0.08	0	0.02	0	0	0	normal
7	tcp	telnet	SF	103	2853	0	0	0	0	0	1	1	0	0	1	0	0	0	0	0	0	1	1	0	0	0	0	1	0	0	90	4	0.03	0.03	0.01	0.5	0	0	0	0	normal
1	tcp	smtp	SF	952	325	0	0	0	0	0	1	0	0	0	0	0	0	0	0	0	0	1	3	0	0	0	0	1	0	1	187	158	0.63	0.02	0.01	0.01	0	0	0	0	normal
0	udp	private	SF	215	0	0	0	0	0	0	0	0	0	0	0	0	0	0	0	0	0	1	1	0	0	0	0	1	0	0	155	131	0.85	0.01	0.85	0	0	0	0	0	nmap
0	tcp	http	SF	206	955	0	0	0	0	0	1	0	0	0	0	0	0	0	0	0	0	12	14	0	0	0	0	1	0	0.14	164	255	1	0	0.01	0.03	0	0	0	0	normal
0	tcp	domain	SF	48	486	0	0	0	0	0	1	0	0	0	0	0	0	0	0	0	0	55	1	0	0	0	0	0.02	0.04	0	255	1	0	0.01	0	0	0	0	0	0	normal
0	tcp	ftp_data	REJ	0	0	0	0	0	0	0	0	0	0	0	0	0	0	0	0	0	0	228	16	0	0	1	1	0.07	0.07	0	255	16	0.06	0.07	0	0	0	0	1	1	neptune
0	tcp	ftp_data	SF	10073	0	0	0	0	0	0	0	0	0	0	0	0	0	0	0	0	0	15	15	0	0	0	0	1	0	0	244	67	0.27	0.02	0.27	0	0	0	0	0	normal
0	tcp	http	SF	232	5309	0	0	0	0	0	1	0	0	0	0	0	0	0	0	0	0	21	21	0	0	0	0	1	0	0	23	255	1	0	0.04	0.01	0	0	0	0	normal
0	tcp	smtp	SF	787	388	0	0	0	0	0	1	0	0	0	0	0	0	0	0	0	0	1	1	0	0	0	0	1	0	0	255	5	0.02	0.02	0	0	0.98	0	0	0	normal
1	tcp	smtp	SF	1714	376	0	0	0	0	0	1	0	0	0	0	0	0	0	0	0	0	1	1	0	0	0	0	1	0	0	115	207	0.96	0.02	0.01	0.01	0	0	0	0	normal
0	udp	domain_u	SF	44	73	0	0	0	0	0	0	0	0	0	0	0	0	0	0	0	0	236	236	0	0	0	0	1	0	0	255	250	0.98	0.01	0.01	0	0	0	0	0	normal
0	tcp	http	SF	297	1423	0	0	0	0	0	1	0	0	0	0	0	0	0	0	0	0	22	22	0	0	0	0	1	0	0	22	255	1	0	0.05	0.02	0	0	0	0	normal
0	icmp	ecr_i	SF	1032	0	0	0	0	0	0	0	0	0	0	0	0	0	0	0	0	0	511	511	0	0	0	0	1	0	0	128	34	0.27	0.05	0.27	0	0.02	0	0.49	0	smurf
0	tcp	smtp	SF	789	327	0	0	0	0	0	1	0	0	0	0	0	0	0	0	0	0	1	1	0	0	0	0	1	0	0	190	176	0.93	0.01	0.01	0	0	0	0	0	normal
0	tcp	private	S0	0	0	0	0	0	0	0	0	0	0	0	0	0	0	0	0	0	0	253	11	1	1	0	0	0.04	0.07	0	255	11	0.04	0.08	0	0	1	1	0	0	neptune
0	tcp	http	SF	369	7931	0	0	0	0	0	1	0	0	0	0	0	0	0	0	0	0	14	14	0	0	0	0	1	0	0	255	255	1	0	0	0	0	0	0	0	normal
0	tcp	http	REJ	0	0	0	0	0	0	0	0	0	0	0	0	0	0	0	0	0	0	1	2	0	0	1	1	1	0	1	50	251	1	0	0.02	0.16	0	0	1	1	normal
0	tcp	sql_net	S0	0	0	0	0	0	0	0	0	0	0	0	0	0	0	0	0	0	0	113	12	1	1	0	0	0.11	0.07	0	255	12	0.05	0.07	0	0	1	1	0	0	neptune
2	tcp	ftp	SF	1153	2445	0	0	0	28	0	1	0	0	0	0	0	0	0	0	0	1	1	1	0	0	0	0	1	0	0	224	52	0.23	0.02	0	0	0	0	0.01	0	warezclient
0	udp	private	SF	1	0	0	0	0	0	0	0	0	0	0	0	0	0	0	0	0	0	19	4	0	0	0	0	0.21	0.16	0	255	4	0.02	0.91	0.1	0	0.16	0	0.75	0	satan
0	tcp	http	REJ	0	0	0	0	0	0	0	0	0	0	0	0	0	0	0	0	0	0	1	1	0	0	1	1	1	0	0	2	247	1	0	0.5	0.07	0	0	1	0.62	normal
0	tcp	finger	S0	0	0	0	0	0	0	0	0	0	0	0	0	0	0	0	0	0	0	265	18	1	1	0	0	0.07	0.06	0	255	18	0.07	0.08	0	0	1	1	0	0	neptune
0	tcp	http	SF	316	3632	0	0	0	0	0	1	0	0	0	0	0	0	0	0	0	0	5	5	0	0	0	0	1	0	0	5	255	1	0	0.2	0.02	0	0.01	0	0	normal
0	tcp	supdup	S0	0	0	0	0	0	0	0	0	0	0	0	0	0	0	0	0	0	0	120	2	1	1	0	0	0.02	0.07	0	255	2	0.01	0.05	0	0	1	1	0	0	neptune
0	tcp	smtp	SF	1392	481	0	0	0	0	0	1	0	0	0	0	0	0	0	0	0	0	1	1	0	0	0	0	1	0	0	255	2	0.01	0.01	0	0	0	0	0	0	normal
0	tcp	http	S0	0	0	0	0	0	0	0	0	0	0	0	0	0	0	0	0	0	0	19	12	1	1	0	0	0.63	0.21	0	255	58	0.23	0.02	0	0	1	1	0	0	neptune
1096	tcp	IRC	RSTR	115	1567	0	0	0	0	0	1	0	0	0	0	0	0	0	0	0	0	1	1	0	0	1	1	1	0	0	4	3	0.75	0.5	0.25	0	0.25	0.33	0.5	0.67	normal
0	tcp	ssh	S0	0	0	0	0	0	0	0	0	0	0	0	0	0	0	0	0	0	0	7	3	1	1	0	0	0.43	0.43	0	255	3	0.01	0.09	0	0	1	1	0	0	neptune
0	tcp	time	S0	0	0	0	0	0	0	0	0	0	0	0	0	0	0	0	0	0	0	295	8	1	1	0	0	0.03	0.05	0	255	8	0.03	0.06	0	0	1	1	0	0	neptune
0	tcp	http	SF	252	1133	0	0	0	0	0	1	0	0	0	0	0	0	0	0	0	0	6	19	0	0	0	0	1	0	0.11	12	255	1	0	0.08	0.06	0	0	0	0	normal
0	tcp	http	SF	208	1240	0	0	0	0	0	1	0	0	0	0	0	0	0	0	0	0	8	10	0	0	0	0	1	0	0.3	255	255	1	0	0	0	0	0	0	0	normal
0	tcp	http	SF	291	375	0	0	0	0	0	1	0	0	0	0	0	0	0	0	0	0	4	4	0	0	0	0	1	0	0	255	255	1	0	0	0	0	0	0	0	normal
0	tcp	finger	SF	7	223	0	0	0	0	0	0	0	0	0	0	0	0	0	0	0	0	2	1	0	0	0	0	0.5	1	0	106	5	0.05	0.05	0.01	0	0.02	0.2	0	0	normal
0	udp	domain_u	SF	44	128	0	0	0	0	0	0	0	0	0	0	0	0	0	0	0	0	70	150	0	0	0	0	1	0	0.01	255	255	1	0	0	0	0	0	0	0	normal
0	tcp	ftp_data	SF	9178	0	0	0	0	0	0	1	0	0	0	0	0	0	0	0	0	0	15	15	0	0	0	0	1	0	0	255	21	0.08	0.02	0.08	0	0	0	0.77	0	normal
0	udp	private	SF	28	0	0	3	0	0	0	0	0	0	0	0	0	0	0	0	0	0	116	16	0.86	0	0	0	0.14	0.06	0	255	16	0.06	0.94	0.06	0	0.09	0	0.85	0	teardrop
0	tcp	auth	SF	10	39	0	0	0	0	0	1	0	0	0	0	0	0	0	0	0	0	1	1	0	0	0	0	1	0	0	1	12	1	0	1	0.25	0	0	0	0	normal
0	udp	domain_u	SF	88	0	0	0	0	0	0	0	0	0	0	0	0	0	0	0	0	0	2	7	0	0	0	0	1	0	0.29	80	60	0.75	0.03	0.75	0	0	0	0	0	normal
0	tcp	http	SF	241	1991	0	0	0	0	0	1	0	0	0	0	0	0	0	0	0	0	2	2	0	0	0	0	1	0	0	91	255	1	0	0.01	0.05	0	0	0	0	normal
0	tcp	login	S0	0	0	0	0	0	0	0	0	0	0	0	0	0	0	0	0	0	0	134	19	1	1	0	0	0.14	0.07	0	255	2	0.01	0.07	0	0	1	1	0	0	neptune
0	tcp	Z39_50	S0	0	0	0	0	0	0	0	0	0	0	0	0	0	0	0	0	0	0	280	16	1	1	0	0	0.06	0.06	0	255	16	0.06	0.08	0	0	1	1	0	0	neptune
0	tcp	netbios_ns	SH	0	0	0	0	0	0	0	0	0	0	0	0	0	0	0	0	0	0	1	1	1	1	0	0	1	0	0	255	1	0	1	1	0	1	1	0	0	nmap
0	tcp	private	REJ	0	0	0	0	0	0	0	0	0	0	0	0	0	0	0	0	0	0	265	1	0.03	0	0.94	1	0	1	0	255	1	0	0.97	0	0	0.04	0	0.92	1	satan
0	tcp	http	SF	293	2400	0	0	0	0	0	1	0	0	0	0	0	0	0	0	0	0	5	43	0	0	0	0	1	0	0.12	158	255	1	0	0.01	0.01	0.01	0	0	0	normal
0	tcp	http	SF	199	3413	0	0	0	0	0	1	0	0	0	0	0	0	0	0	0	0	18	26	0	0	0	0	1	0	0.12	115	255	1	0	0.01	0.02	0	0	0	0	normal
0	tcp	ftp_data	SF	334	0	0	0	0	0	0	1	0	0	0	0	0	0	0	0	0	0	1	1	0	0	0	0	1	0	0	1	20	1	0	1	0.15	0	0	0	0	warezclient
0	tcp	daytime	S0	0	0	0	0	0	0	0	0	0	0	0	0	0	0	0	0	0	0	294	10	1	1	0	0	0.03	0.05	0	255	10	0.04	0.05	0	0	1	1	0	0	neptune
0	tcp	http	SF	229	1901	0	0	0	0	0	1	0	0	0	0	0	0	0	0	0	0	8	8	0	0	0	0	1	0	0	8	255	1	0	0.12	0.04	0	0	0	0	normal
0	tcp	http	SF	296	1630	0	0	0	0	0	1	0	0	0	0	0	0	0	0	0	0	26	26	0	0	0	0	1	0	0	255	255	1	0	0	0	0	0	0	0	normal
0	tcp	imap4	S0	0	0	0	0	0	0	0	0	0	0	0	0	0	0	0	0	0	0	248	11	1	1	0	0	0.04	0.06	0	255	11	0.04	0.07	0	0	1	1	0	0	neptune
0	tcp	http	S0	0	0	0	0	0	0	0	0	0	0	0	0	0	0	0	0	0	0	4	4	1	1	0	0	1	0	0	6	4	0.67	0.33	0.17	0	0.67	1	0	0	neptune
0	tcp	login	S0	0	0	0	0	0	0	0	0	0	0	0	0	0	0	0	0	0	0	77	6	1	1	0	0	0.08	0.08	0	255	6	0.02	0.06	0	0	1	1	0	0	neptune
0	tcp	http	SF	321	1543	0	0	0	0	0	1	0	0	0	0	0	0	0	0	0	0	7	7	0	0	0	0	1	0	0	145	181	1	0	0.01	0.01	0	0	0	0	normal
0	udp	private	SF	105	146	0	0	0	0	0	0	0	0	0	0	0	0	0	0	0	0	6	1	0	0	0	0	0.17	0.33	0	255	244	0.96	0.01	0	0	0	0	0	0	normal
3	tcp	finger	SF	9	413	0	0	0	0	0	0	0	0	0	0	0	0	0	0	0	0	1	1	0	0	0	0	1	0	0	192	4	0.01	0.03	0.01	0.5	0	0	0.83	0	normal
0	tcp	smtp	SF	645	330	0	0	0	0	0	1	0	0	0	0	0	0	0	0	0	0	1	1	0	0	0	0	1	0	0	24	159	0.88	0.17	0.04	0.01	0	0	0	0	normal
0	tcp	http	REJ	0	0	0	0	0	0	0	0	0	0	0	0	0	0	0	0	0	0	296	19	0	0	1	1	0.06	0.05	0	255	19	0.07	0.06	0	0	0	0	1	1	neptune
0	tcp	finger	SF	7	0	0	0	0	0	0	0	0	0	0	0	0	0	0	0	0	0	1	1	0	0	0	0	1	0	0	59	4	0.02	0.07	0.02	0.5	0	0	0	0	normal
0	tcp	http	REJ	0	0	0	0	0	0	0	0	0	0	0	0	0	0	0	0	0	0	1	1	0	0	1	1	1	0	0	5	255	1	0	0.2	0.02	0	0	0.8	0.27	normal
0	tcp	http	SF	264	295	0	0	0	0	0	1	0	0	0	0	0	0	0	0	0	0	7	7	0	0	0	0	1	0	0	255	255	1	0	0	0	0	0	0	0	normal
0	tcp	smtp	RSTO	0	0	0	0	0	0	0	0	0	0	0	0	0	0	0	0	0	0	1	1	0	0	1	1	1	0	0	128	127	0.41	0.03	0.01	0.02	0	0	0.02	0.03	normal
0	tcp	auth	SF	9	36	0	0	0	0	0	0	0	0	0	0	0	0	0	0	0	0	1	1	0	0	0	0	1	0	0	230	12	0.05	0.03	0	0	0	0	0	0	normal
0	tcp	http	SF	204	1651	0	0	0	0	0	1	0	0	0	0	0	0	0	0	0	0	11	11	0	0	0	0	1	0	0	252	255	1	0	0	0.01	0	0	0	0	normal
0	tcp	link	S0	0	0	0	0	0	0	0	0	0	0	0	0	0	0	0	0	0	0	255	7	1	1	0	0	0.03	0.05	0	255	14	0.05	0.08	0	0	1	1	0	0	neptune
0	tcp	sunrpc	S0	0	0	0	0	0	0	0	0	0	0	0	0	0	0	0	0	0	0	232	20	1	1	0	0	0.09	0.06	0	255	20	0.08	0.07	0	0	1	1	0	0	neptune
0	tcp	private	S0	0	0	0	0	0	0	0	0	0	0	0	0	0	0	0	0	0	0	289	17	1	1	0	0	0.06	0.05	0	255	17	0.07	0.05	0	0	1	1	0	0	neptune
1	tcp	smtp	SF	1334	336	0	0	0	0	0	1	0	0	0	0	0	0	0	0	0	0	1	3	0	0	0	0	1	0	1	62	176	0.71	0.06	0.02	0.01	0	0	0	0	normal
0	tcp	http	SF	264	1478	0	0	0	0	0	1	0	0	0	0	0	0	0	0	0	0	1	1	0	0	0	0	1	0	0	255	227	0.89	0.02	0	0	0	0	0	0	normal
0	tcp	private	S0	0	0	0	0	0	0	0	0	0	0	0	0	0	0	0	0	0	0	139	4	1	1	0	0	0.03	0.07	0	255	4	0.02	0.08	0	0	1	1	0	0	neptune
0	tcp	http	S0	0	0	0	0	0	0	0	0	0	0	0	0	0	0	0	0	0	0	7	5	1	0.8	0	0.2	0.57	0.29	0.4	167	44	0.26	0.02	0.01	0	1	1	0	0	neptune
0	tcp	http	SF	246	4184	0	0	0	0	0	1	0	0	0	0	0	0	0	0	0	0	11	23	0	0	0	0	1	0	0.17	250	255	1	0	0	0.01	0	0	0	0	normal
0	udp	private	SF	28	0	0	3	0	0	0	0	0	0	0	0	0	0	0	0	0	0	49	49	0	0	0	0	1	0	0	252	49	0.19	0.04	0.19	0	0.02	0	0	0	teardrop
0	tcp	private	S0	0	0	0	0	0	0	0	0	0	0	0	0	0	0	0	0	0	0	207	2	1	1	0	0	0.01	0.07	0	255	20	0.08	0.07	0	0	1	1	0	0	neptune
0	tcp	private	S0	0	0	0	0	0	0	0	0	0	0	0	0	0	0	0	0	0	0	143	13	1	1	0	0	0.09	0.06	0	255	6	0.02	0.06	0	0	1	1	0	0	neptune
0	tcp	smtp	SF	711	399	0	0	0	0	0	1	0	0	0	0	0	0	0	0	0	0	1	2	0	0	0	0	1	0	1	225	162	0.72	0.02	0	0.01	0	0	0	0	normal
0	tcp	ftp_data	SF	965	0	0	0	0	0	0	0	0	0	0	0	0	0	0	0	0	0	11	11	0	0	0	0	1	0	0	255	49	0.19	0.02	0.19	0	0	0	0	0	normal
0	tcp	http	SF	260	2198	0	0	0	0	0	1	0	0	0	0	0	0	0	0	0	0	4	4	0	0	0	0	1	0	0	25	255	1	0	0.04	0.07	0	0.01	0	0	normal
0	tcp	http	SF	298	7299	0	0	0	0	0	1	0	0	0	0	0	0	0	0	0	0	1	1	0	0	0	0	1	0	0	255	255	1	0	0	0	0	0	0	0	normal
0	icmp	eco_i	SF	8	0	0	0	0	0	0	0	0	0	0	0	0	0	0	0	0	0	1	17	0	0	0	0	1	0	1	4	24	1	0	1	0.25	0	0	0	0	nmap
0	tcp	http	SF	54540	8314	0	0	0	2	0	1	1	0	0	0	0	0	0	0	0	0	2	2	0	0	0	0	1	0	0	180	180	1	0	0.01	0	0	0	0.01	0.01	back
0	tcp	private	S0	0	0	0	0	0	0	0	0	0	0	0	0	0	0	0	0	0	0	214	9	1	1	0	0	0.04	0.06	0	255	9	0.04	0.07	0	0	1	1	0	0	neptune
0	udp	other	SF	516	4	0	0	0	0	0	0	0	0	0	0	0	0	0	0	0	0	308	308	0	0	0	0	1	0	0	255	255	1	0	1	0	0	0	0	0	normal
0	tcp	discard	S0	0	0	0	0	0	0	0	0	0	0	0	0	0	0	0	0	0	0	290	25	1	1	0	0	0.09	0.05	0	255	25	0.1	0.05	0	0	1	1	0	0	neptune
0	tcp	ctf	S0	0	0	0	0	0	0	0	0	0	0	0	0	0	0	0	0	0	0	233	6	1	1	0	0	0.03	0.06	0	255	6	0.02	0.06	0	0	1	1	0	0	neptune
0	tcp	private	S0	0	0	0	0	0	0	0	0	0	0	0	0	0	0	0	0	0	0	27	6	1	1	0	0	0.22	0.22	0	255	6	0.02	0.08	0	0	1	1	0	0	neptune
0	tcp	private	S0	0	0	0	0	0	0	0	0	0	0	0	0	0	0	0	0	0	0	297	6	1	1	0	0	0.02	0.06	0	255	4	0.02	0.07	0	0	1	1	0	0	neptune
0	tcp	http	SF	309	412	0	0	0	0	0	1	0	0	0	0	0	0	0	0	0	0	24	25	0	0	0	0	1	0	0.08	255	255	1	0	0	0	0	0	0	0	normal
0	tcp	http	REJ	0	0	0	0	0	0	0	0	0	0	0	0	0	0	0	0	0	0	1	1	0	0	1	1	1	0	0	28	255	1	0	0.04	0.11	0	0	1	1	normal
0	tcp	private	S0	0	0	0	0	0	0	0	0	0	0	0	0	0	0	0	0	0	0	158	25	1	1	0	0	0.16	0.05	0	255	25	0.1	0.05	0	0	1	1	0	0	neptune
0	udp	other	SF	145	0	0	0	0	0	0	0	0	0	0	0	0	0	0	0	0	0	3	1	0	0	0	0	0.33	0.67	0	255	1	0	0.51	0.88	0	0	0	0	0	normal
0	tcp	private	REJ	0	0	0	0	0	0	0	0	0	0	0	0	0	0	0	0	0	0	80	1	0.01	0	0.93	1	0.01	1	0	255	1	0	0.34	0	0	0	0	0.3	1	satan
0	icmp	eco_i	SF	8	0	0	0	0	0	0	0	0	0	0	0	0	0	0	0	0	0	1	14	0	0	0	0	1	0	1	1	41	1	0	1	0.51	0	0	0	0	ipsweep
0	tcp	ldap	S0	0	0	0	0	0	0	0	0	0	0	0	0	0	0	0	0	0	0	112	2	1	1	0	0	0.02	0.06	0	255	20	0.08	0.06	0	0	1	1	0	0	neptune
1	tcp	ftp	SF	55	170	0	0	0	0	1	0	0	0	0	0	0	0	0	0	0	0	1	1	0	0	0	0	1	0	0	145	38	0.26	0.03	0.01	0	0.02	0.08	0	0	normal
0	tcp	http	SF	182	886	0	0	0	0	0	1	0	0	0	0	0	0	0	0	0	0	3	3	0	0	0	0	1	0	0	29	255	1	0	0.03	0.02	0	0	0	0	normal
0	tcp	http	SF	255	950	0	0	0	0	0	1	0	0	0	0	0	0	0	0	0	0	21	24	0	0	0	0	1	0	0.12	160	255	1	0	0.01	0.03	0.01	0	0	0	normal
41111	tcp	private	RSTR	1	0	0	0	0	0	0	0	0	0	0	0	0	0	0	0	0	0	2	2	0	0	1	1	1	0	0	255	2	0.01	0.31	0.61	0	0	0	0.61	1	portsweep
0	tcp	http	SF	302	3415	0	0	0	0	0	1	0	0	0	0	0	0	0	0	0	0	1	5	0	0	0	0	1	0	0.4	255	255	1	0	0	0	0	0	0	0	normal
0	tcp	http	SF	173	438	0	0	0	0	0	1	0	0	0	0	0	0	0	0	0	0	1	1	0	0	0	0	1	0	0	120	255	1	0	0.01	0.01	0	0	0.02	0.01	normal
0	tcp	private	REJ	0	0	0	0	0	0	0	0	0	0	0	0	0	0	0	0	0	0	230	1	0.06	0	0.89	1	0	1	0	255	1	0	0.91	0	0	0.05	0	0.8	1	satan
0	udp	domain_u	SF	44	74	0	0	0	0	0	0	0	0	0	0	0	0	0	0	0	0	127	130	0	0	0	0	1	0	0.02	255	225	0.88	0.01	0	0	0	0	0	0	normal
0	tcp	other	REJ	0	0	0	0	0	0	0	0	0	0	0	0	0	0	0	0	0	0	510	1	0.2	0	0.8	1	0	1	0	255	1	0	1	0	0	0.16	0	0.84	1	satan
0	tcp	finger	SF	0	0	0	0	0	0	0	0	0	0	0	0	0	0	0	0	0	0	1	1	0	0	0	0	1	0	0	60	9	0.02	1	0.02	0.22	0	0	0.92	0	ipsweep
0	tcp	Z39_50	S0	0	0	0	0	0	0	0	0	0	0	0	0	0	0	0	0	0	0	119	15	1	1	0	0	0.13	0.06	0	255	15	0.06	0.07	0	0	1	1	0	0	neptune
0	tcp	http	SF	334	2840	0	0	0	0	0	1	0	0	0	0	0	0	0	0	0	0	8	8	0	0	0	0	1	0	0	8	255	1	0	0.12	0.02	0	0	0	0.01	normal
1	tcp	smtp	SF	752	345	0	0	0	0	0	1	0	0	0	0	0	0	0	0	0	0	1	1	0	0	0	0	1	0	0	255	109	0.43	0.02	0	0	0	0	0	0	normal
0	tcp	http	SF	225	1675	0	0	0	0	0	1	0	0	0	0	0	0	0	0	0	0	1	2	0	0	0	0	1	0	1	9	255	1	0	0.11	0.04	0	0	0	0	normal
0	tcp	smtp	SF	1256	329	0	0	0	0	0	1	0	0	0	0	0	0	0	0	0	0	1	1	0	0	0	0	1	0	0	255	173	0.68	0.02	0	0	0	0	0	0	normal
2969	udp	other	SF	147	105	0	0	0	0	0	0	0	0	0	0	0	0	0	0	0	0	4	2	0	0	0	0	0.5	0.5	0	255	2	0.01	0.85	1	0	0	0	0	0	normal
0	icmp	eco_i	SF	8	0	0	0	0	0	0	0	0	0	0	0	0	0	0	0	0	0	1	3	0	0	0	0	1	0	1	2	10	1	0	1	0.3	0	0	0	0	nmap
0	udp	private	SF	105	146	0	0	0	0	0	0	0	0	0	0	0	0	0	0	0	0	1	1	0	0	0	0	1	0	0	234	224	0.96	0.01	0	0	0	0	0	0	normal
0	tcp	private	REJ	0	0	0	0	0	0	0	0	0	0	0	0	0	0	0	0	0	0	120	19	0	0	1	1	0.16	0.07	0	255	18	0.07	0.09	0	0	0	0	1	1	neptune
0	tcp	http	SF	316	473	0	0	0	0	0	1	0	0	0	0	0	0	0	0	0	0	1	27	0	0	0	0	1	0	0.11	255	255	1	0	0	0	0	0	0	0	normal
0	tcp	http	SF	209	934	0	0	0	0	0	1	0	0	0	0	0	0	0	0	0	0	2	2	0	0	0	0	1	0	0	255	255	1	0	0	0	0	0	0	0	normal
0	tcp	iso_tsap	S0	0	0	0	0	0	0	0	0	0	0	0	0	0	0	0	0	0	0	264	18	1	1	0	0	0.07	0.06	0	255	18	0.07	0.06	0	0	1	1	0	0	neptune
0	tcp	echo	RSTR	0	0	0	0	0	0	0	0	0	0	0	0	0	0	0	0	0	0	1	1	0	0	1	1	1	0	0	133	1	0.01	0.08	0.1	0	0	0	0.1	1	portsweep
0	tcp	private	S0	0	0	0	0	0	0	0	0	0	0	0	0	0	0	0	0	0	0	211	19	1	1	0	0	0.09	0.06	0	255	19	0.07	0.07	0	0	1	1	0	0	neptune
0	icmp	eco_i	SF	8	0	0	0	0	0	0	0	0	0	0	0	0	0	0	0	0	0	1	12	0	0	0	0	1	0	1	2	24	1	0	1	0.5	0	0	0	0	ipsweep
0	tcp	smtp	SF	933	332	0	0	0	0	0	1	0	0	0	0	0	0	0	0	0	0	1	1	0	0	0	0	1	0	0	255	124	0.49	0.03	0	0	0.01	0.02	0	0	normal
0	tcp	courier	S0	0	0	0	0	0	0	0	0	0	0	0	0	0	0	0	0	0	0	128	6	1	1	0	0	0.05	0.06	0	255	15	0.06	0.07	0	0	1	1	0	0	neptune
0	tcp	private	S0	0	0	0	0	0	0	0	0	0	0	0	0	0	0	0	0	0	0	267	4	1	1	0	0	0.01	0.06	0	255	1	0	0.04	0	0	1	1	0	0	neptune
0	tcp	ftp_data	SF	9311	0	0	0	0	0	0	1	0	0	0	0	0	0	0	0	0	0	11	11	0	0	0	0	1	0	0	200	87	0.44	0.01	0.44	0	0	0.01	0	0	normal
687	udp	other	SF	146	105	0	0	0	0	0	0	0	0	0	0	0	0	0	0	0	0	4	2	0	0	0	0	0.5	0.5	0	255	2	0.01	0.56	0.89	0	0	0	0	0	normal
1	tcp	finger	SF	6	136	0	0	0	0	0	0	0	0	0	0	0	0	0	0	0	0	3	1	0	0	0	0	0.33	1	0	255	2	0.01	0.55	0	0	0	0	0	0	normal
0	udp	domain_u	SF	45	136	0	0	0	0	0	0	0	0	0	0	0	0	0	0	0	0	77	155	0	0	0	0	1	0	0.01	255	255	1	0	0	0	0	0	0	0	normal
0	tcp	telnet	S0	0	0	0	0	0	0	0	0	0	0	0	0	0	0	0	0	0	0	227	14	1	1	0	0	0.06	0.07	0	255	14	0.05	0.09	0	0	1	1	0	0	neptune
0	icmp	eco_i	SF	8	0	0	0	0	0	0	0	0	0	0	0	0	0	0	0	0	0	1	3	0	0	0	0	1	0	1	3	215	1	0	1	0.25	0	0	0	0	nmap
0	icmp	eco_i	SF	8	0	0	0	0	0	0	0	0	0	0	0	0	0	0	0	0	0	1	11	0	0	0	0	1	0	1	1	39	1	0	1	0.54	0	0	0	0	ipsweep
0	tcp	http	SF	275	833	0	0	0	0	0	1	0	0	0	0	0	0	0	0	0	0	4	5	0	0	0	0	1	0	0.4	162	255	1	0	0.01	0.02	0	0	0	0	normal
0	tcp	smtp	SF	861	326	0	0	0	0	0	1	0	0	0	0	0	0	0	0	0	0	1	1	0	0	0	0	1	0	0	11	239	0.64	0.18	0.09	0.02	0	0	0	0	normal
0	tcp	http	SF	375	3119	0	0	0	0	0	1	0	0	0	0	0	0	0	0	0	0	6	8	0	0	0	0	1	0	0.38	255	255	1	0	0	0	0	0	0	0	normal
0	tcp	http	SF	210	274	0	0	0	0	0	1	0	0	0	0	0	0	0	0	0	0	42	42	0	0	0	0	1	0	0	255	255	1	0	0	0	0	0	0	0	normal
0	tcp	http	REJ	0	0	0	0	0	0	0	0	0	0	0	0	0	0	0	0	0	0	1	1	0	0	1	1	1	0	0	10	255	1	0	0.1	0.06	0	0	1	0.41	normal
0	tcp	ftp_data	SF	334	0	0	0	0	0	0	1	0	0	0	0	0	0	0	0	0	0	1	1	0	0	0	0	1	0	0	3	9	1	0	1	0.22	0	0	0	0	warezclient
0	tcp	ctf	S0	0	0	0	0	0	0	0	0	0	0	0	0	0	0	0	0	0	0	145	6	1	1	0	0	0.04	0.06	0	255	5	0.02	0.07	0	0	1	1	0	0	neptune
0	tcp	http	SF	244	2211	0	0	0	0	0	1	0	0	0	0	0	0	0	0	0	0	11	11	0	0	0	0	1	0	0	38	255	1	0	0.03	0.02	0	0	0	0	normal
0	tcp	uucp	RSTO	0	0	0	0	0	0	0	0	0	0	0	0	0	0	0	0	0	0	118	13	0	0	1	1	0.11	0.08	0	255	13	0.05	0.07	0	0	0	0	1	1	neptune
0	tcp	klogin	S0	0	0	0	0	0	0	0	0	0	0	0	0	0	0	0	0	0	0	106	1	1	1	0	0	0.01	0.07	0	255	1	0	0.05	0	0	1	1	0	0	neptune
0	tcp	http	SF	350	937	0	0	0	0	0	1	0	0	0	0	0	0	0	0	0	0	22	22	0	0	0	0	1	0	0	135	255	1	0	0.01	0.02	0	0	0	0	normal
36	tcp	ftp	SF	1463	4152	0	0	0	30	0	1	0	0	0	0	0	0	0	0	0	1	1	1	0	0	0	0	1	0	0	2	1	0.5	1	0.5	0	0	0	0	0	normal
0	tcp	nnsp	S0	0	0	0	0	0	0	0	0	0	0	0	0	0	0	0	0	0	0	142	13	1	1	0	0	0.09	0.06	0	255	13	0.05	0.07	0	0	1	1	0	0	neptune
0	tcp	http	SF	245	776	0	0	0	0	0	1	0	0	0	0	0	0	0	0	0	0	30	31	0	0	0	0	1	0	0.06	42	255	1	0	0.02	0.02	0	0	0	0.02	normal
0	tcp	http	SF	186	12984	0	0	0	0	0	1	0	0	0	0	0	0	0	0	0	0	4	4	0	0	0	0	1	0	0	93	255	1	0	0.01	0.02	0	0	0	0	normal
0	tcp	http	SF	210	1295	0	0	0	0	0	1	0	0	0	0	0	0	0	0	0	0	3	16	0	0	0	0	1	0	0.19	34	218	1	0	0.03	0.02	0.03	0.01	0.38	0.27	normal
0	icmp	ecr_i	SF	1032	0	0	0	0	0	0	0	0	0	0	0	0	0	0	0	0	0	511	511	0	0	0	0	1	0	0	255	127	0.5	0.01	0.5	0	0	0	0	0	smurf
0	tcp	private	S0	0	0	0	0	0	0	0	0	0	0	0	0	0	0	0	0	0	0	179	4	1	1	0	0	0.02	0.06	0	255	18	0.07	0.07	0	0	1	1	0	0	neptune
0	tcp	private	S0	0	0	0	0	0	0	0	0	0	0	0	0	0	0	0	0	0	0	123	16	1	1	0	0	0.13	0.06	0	255	12	0.05	0.06	0	0	1	1	0	0	neptune
0	tcp	private	S0	0	0	0	0	0	0	0	0	0	0	0	0	0	0	0	0	0	0	205	2	1	1	0	0	0.01	0.07	0	255	4	0.02	0.07	0	0	1	1	0	0	neptune
1	tcp	smtp	SF	1917	335	0	0	0	0	0	1	0	0	0	0	0	0	0	0	0	0	2	6	0	0	0	0	1	0	0.83	167	240	0.96	0.01	0.01	0.01	0	0	0	0	normal
0	tcp	http	SF	280	2446	0	0	0	0	0	1	0	0	0	0	0	0	0	0	0	0	11	13	0	0	0	0	1	0	0.15	255	255	1	0	0	0	0	0	0	0	normal
0	tcp	finger	S0	0	0	0	0	0	0	0	0	0	0	0	0	0	0	0	0	0	0	52	14	1	1	0	0	0.27	0.08	0	255	62	0.24	0.02	0.01	0	1	1	0	0	neptune
0	tcp	http	SF	227	2047	0	0	0	0	0	1	0	0	0	0	0	0	0	0	0	0	4	4	0	0	0	0	1	0	0	255	255	1	0	0	0	0.01	0.01	0	0	normal
0	tcp	http	SF	231	2239	0	0	0	0	0	1	0	0	0	0	0	0	0	0	0	0	2	2	0	0	0	0	1	0	0	255	255	1	0	0	0	0	0	0	0	normal
0	udp	domain_u	SF	43	126	0	0	0	0	0	0	0	0	0	0	0	0	0	0	0	0	139	218	0	0	0	0	1	0	0.01	255	208	0.82	0.01	0	0	0	0	0	0	normal
0	tcp	http	S0	0	0	0	0	0	0	0	0	0	0	0	0	0	0	0	0	0	0	278	6	1	1	0	0	0.02	0.06	0	255	5	0.02	0.06	0	0	1	1	0	0	neptune
0	tcp	private	S0	0	0	0	0	0	0	0	0	0	0	0	0	0	0	0	0	0	0	85	3	1	1	0	0	0.04	0.07	0	255	3	0.01	0.06	0	0	1	1	0	0	neptune
0	tcp	domain	S0	0	0	0	0	0	0	0	0	0	0	0	0	0	0	0	0	0	0	290	8	1	1	0	0	0.03	0.06	0	255	8	0.03	0.07	0	0	1	1	0	0	neptune
0	tcp	http	SF	247	2495	0	0	0	0	0	1	0	0	0	0	0	0	0	0	0	0	2	2	0	0	0	0	1	0	0	60	255	1	0	0.02	0.02	0	0	0	0	normal
6	tcp	smtp	S3	1493	365	0	0	0	0	0	1	0	0	0	0	0	0	0	0	0	0	1	1	1	1	0	0	1	0	0	132	145	0.32	0.05	0.01	0.01	0.02	0.01	0	0	normal
0	udp	domain_u	SF	33	0	0	0	0	0	0	0	0	0	0	0	0	0	0	0	0	0	1	2	0	0	0	0	1	0	1	59	4	0.07	0.1	0.07	0	0	0	0	0	normal
24	tcp	smtp	SF	847	334	0	0	0	0	0	1	0	0	0	0	0	0	0	0	0	0	1	1	0	0	0	0	1	0	0	71	129	0.58	0.06	0.01	0.02	0	0.09	0	0	normal
0	tcp	private	S0	0	0	0	0	0	0	0	0	0	0	0	0	0	0	0	0	0	0	227	1	1	1	0	0	0	0.07	0	255	1	0	0.08	0	0	1	1	0	0	neptune
0	tcp	uucp_path	S0	0	0	0	0	0	0	0	0	0	0	0	0	0	0	0	0	0	0	298	18	1	1	0	0	0.06	0.06	0	255	18	0.07	0.07	0	0	1	1	0	0	neptune
0	icmp	eco_i	SF	8	0	0	0	0	0	0	0	0	0	0	0	0	0	0	0	0	0	1	25	0	0	0	0	1	0	1	2	32	1	0	1	0.5	0	0	0	0	ipsweep
0	tcp	time	RSTO	0	0	0	0	0	0	0	0	0	0	0	0	0	0	0	0	0	0	186	17	0	0	1	1	0.09	0.06	0	255	17	0.07	0.07	0	0	0	0	1	1	neptune
0	icmp	eco_i	SF	8	0	0	0	0	0	0	0	0	0	0	0	0	0	0	0	0	0	1	50	0	0	0	0	1	0	1	1	9	1	0	1	0.56	0	0	0	0	ipsweep
0	tcp	name	S0	0	0	0	0	0	0	0	0	0	0	0	0	0	0	0	0	0	0	178	5	1	1	0	0	0.03	0.07	0	255	5	0.02	0.07	0	0	1	1	0	0	neptune
0	tcp	ftp_data	SF	1153	0	0	0	0	0	0	1	0	0	0	0	0	0	0	0	0	0	2	2	0	0	0	0	1	0	0	120	34	0.15	0.06	0.15	0.06	0	0	0	0	normal
0	tcp	smtp	S0	0	0	0	0	0	0	0	0	0	0	0	0	0	0	0	0	0	0	51	3	1	0.67	0	0	0.04	0.1	0.67	250	6	0.01	0.06	0	0.33	1	0.33	0	0	neptune
0	tcp	Z39_50	REJ	0	0	0	0	0	0	0	0	0	0	0	0	0	0	0	0	0	0	256	8	0	0	1	1	0.03	0.06	0	255	8	0.03	0.06	0	0	0	0	1	1	neptune
0	udp	other	SF	146	0	0	0	0	0	0	0	0	0	0	0	0	0	0	0	0	0	1	1	0	0	0	0	1	0	0	255	1	0	0.22	0.41	0	0	0	0	0	normal
0	tcp	http	REJ	0	0	0	0	0	0	0	0	0	0	0	0	0	0	0	0	0	0	1	2	0	0	1	1	1	0	1	21	255	1	0	0.05	0.17	0	0	1	0.98	normal
0	tcp	http	SF	142	27062	0	0	0	1	0	1	0	0	0	0	0	0	0	0	0	0	3	13	0	0	0	0.08	1	0	0.31	255	255	1	0	0	0	0	0	0	0	normal
0	tcp	telnet	S0	0	0	0	0	0	0	0	0	0	0	0	0	0	0	0	0	0	0	230	7	1	1	0	0	0.03	0.07	0	255	8	0.03	0.07	0	0	1	1	0	0	neptune
0	tcp	nnsp	REJ	0	0	0	0	0	0	0	0	0	0	0	0	0	0	0	0	0	0	65	4	0	0	1	1	0.06	0.09	0	255	4	0.02	0.07	0	0	0	0	1	1	neptune
0	tcp	http	SF	227	1074	0	0	0	0	0	1	0	0	0	0	0	0	0	0	0	0	17	17	0	0	0	0	1	0	0	138	255	1	0	0.01	0.05	0.01	0.01	0	0	normal
0	tcp	http	SF	297	7339	0	0	0	0	0	1	0	0	0	0	0	0	0	0	0	0	6	7	0	0	0	0	1	0	0.29	63	255	1	0	0.02	0.04	0	0	0	0	normal
0	tcp	private	S0	0	0	0	0	0	0	0	0	0	0	0	0	0	0	0	0	0	0	197	8	1	1	0	0	0.04	0.06	0	255	8	0.03	0.08	0	0	1	1	0	0	neptune
0	tcp	private	S0	0	0	0	0	0	0	0	0	0	0	0	0	0	0	0	0	0	0	258	2	1	1	0	0	0.01	0.07	0	255	18	0.07	0.08	0	0	1	1	0	0	neptune
0	icmp	ecr_i	SF	520	0	0	0	0	0	0	0	0	0	0	0	0	0	0	0	0	0	452	452	0	0	0	0	1	0	0	49	49	1	0	1	0	0	0	0	0	smurf
0	tcp	ftp_data	SF	1030	0	0	0	0	0	0	1	0	0	0	0	0	0	0	0	0	0	4	4	0	0	0	0	1	0	0	26	38	0.38	0.19	0.38	0.05	0	0	0	0	normal
0	tcp	http	SF	243	30881	0	0	0	1	0	1	1	0	0	0	0	0	0	0	0	0	4	4	0	0	0	0	1	0	0	255	255	1	0	0	0	0	0	0	0	normal
0	tcp	http	SF	296	495	0	0	0	0	0	1	0	0	0	0	0	0	0	0	0	0	20	21	0	0	0	0	1	0	0.1	255	255	1	0	0	0	0	0	0	0	normal
0	tcp	ftp_data	SF	852	0	0	0	0	0	0	1	0	0	0	0	0	0	0	0	0	0	10	10	0	0	0	0	1	0	0	255	84	0.33	0.03	0.33	0	0	0	0	0	normal
0	udp	domain_u	SF	44	115	0	0	0	0	0	0	0	0	0	0	0	0	0	0	0	0	112	117	0	0	0	0	1	0	0.03	255	255	1	0	0	0	0	0	0	0	normal
0	tcp	http	REJ	0	0	0	0	0	0	0	0	0	0	0	0	0	0	0	0	0	0	1	1	0	0	1	1	1	0	0	11	243	1	0	0.09	0.19	0	0	1	0.98	normal
22	tcp	ftp	SF	332	1054	0	0	0	6	0	1	0	0	0	0	0	0	0	0	0	1	2	1	0	0	0	0	0.5	1	0	246	44	0.18	0.03	0	0	0	0	0	0	normal
0	icmp	ecr_i	SF	1032	0	0	0	0	0	0	0	0	0	0	0	0	0	0	0	0	0	511	511	0	0	0	0	1	0	0	255	212	0.83	0.1	0.83	0	0	0	0	0	smurf
0	icmp	eco_i	SF	8	0	0	0	0	0	0	0	0	0	0	0	0	0	0	0	0	0	1	33	0	0	0	0	1	0	1	2	129	1	0	1	0.5	0	0	0	0	ipsweep
0	tcp	private	S0	0	0	0	0	0	0	0	0	0	0	0	0	0	0	0	0	0	0	75	2	1	1	0	0	0.03	0.08	0	255	9	0.04	0.07	0	0	1	1	0	0	neptune
0	tcp	private	REJ	0	0	0	0	0	0	0	0	0	0	0	0	0	0	0	0	0	0	1	1	0	0	1	1	1	0	0	50	1	0.02	1	0.02	0	0	0	0.96	1	ipsweep
0	udp	private	SF	1	1	0	0	0	0	0	0	0	0	0	0	0	0	0	0	0	0	12	9	0	0	0	0	0.75	0.17	0	255	9	0.04	0.96	0.05	0	0.17	0	0.78	0	satan
0	icmp	eco_i	SF	18	0	0	0	0	0	0	0	0	0	0	0	0	0	0	0	0	0	1	1	0	0	0	0	1	0	0	3	239	1	0	1	0.25	0	0	0	0	ipsweep
0	tcp	ftp_data	SF	212	0	0	0	0	0	0	1	0	0	0	1	0	0	0	0	0	0	1	1	0	0	0	0	1	0	0	152	62	0.13	0.03	0.13	0.03	0	0	0	0	normal
0	tcp	private	S0	0	0	0	0	0	0	0	0	0	0	0	0	0	0	0	0	0	0	98	18	1	1	0	0	0.18	0.05	0	255	17	0.07	0.07	0	0	1	1	0	0	neptune
0	tcp	http	REJ	0	0	0	0	0	0	0	0	0	0	0	0	0	0	0	0	0	0	2	2	0	0	1	1	1	0	0	95	255	1	0	0.02	0.1	0	0	0.45	0.71	normal
0	tcp	private	REJ	0	0	0	0	0	0	0	0	0	0	0	0	0	0	0	0	0	0	96	8	0	0	1	1	0.08	0.07	0	255	8	0.03	0.07	0	0	0	0	1	1	neptune
0	tcp	http	SF	308	1159	0	0	0	0	0	1	0	0	0	0	0	0	0	0	0	0	16	16	0	0	0	0	1	0	0	255	255	1	0	0	0	0	0	0	0	normal
0	tcp	ftp	S0	0	0	0	0	0	0	0	0	0	0	0	0	0	0	0	0	0	0	186	2	1	1	0	0	0.01	0.06	0	255	2	0.01	0.06	0	0	1	1	0	0	neptune
0	tcp	http	SF	211	1792	0	0	0	0	0	1	0	0	0	0	0	0	0	0	0	0	7	7	0	0	0	0	1	0	0	73	255	1	0	0.01	0.04	0	0	0	0	normal
0	udp	domain_u	SF	44	79	0	0	0	0	0	0	0	0	0	0	0	0	0	0	0	0	167	167	0	0	0	0	1	0	0	255	234	0.92	0.01	0	0	0	0	0	0	normal
0	tcp	http	REJ	0	0	0	0	0	0	0	0	0	0	0	0	0	0	0	0	0	0	8	8	0	0	0.62	0.62	1	0	0	24	171	1	0	0.04	0.19	0	0	0.83	0.98	normal
0	tcp	smtp	SF	804	329	0	0	0	0	0	1	0	0	0	0	0	0	0	0	0	0	1	1	0	0	0	0	1	0	0	65	35	0.54	0.06	0.02	0	0	0	0	0	normal
0	tcp	courier	S0	0	0	0	0	0	0	0	0	0	0	0	0	0	0	0	0	0	0	123	4	1	1	0	0	0.03	0.06	0	255	4	0.02	0.07	0	0	1	1	0	0	neptune
0	tcp	whois	S0	0	0	0	0	0	0	0	0	0	0	0	0	0	0	0	0	0	0	258	6	1	1	0	0	0.02	0.07	0	255	6	0.02	0.07	0	0	1	1	0	0	neptune
0	tcp	auth	REJ	0	0	0	0	0	0	0	0	0	0	0	0	0	0	0	0	0	0	235	18	0	0	1	1	0.08	0.06	0	255	18	0.07	0.07	0	0	0	0	1	1	neptune
0	tcp	http	SF	313	1422	0	0	0	0	0	1	0	0	0	0	0	0	0	0	0	0	8	10	0	0	0	0	1	0	0.2	8	162	1	0	0.12	0.05	0	0	0	0	normal
0	tcp	http	SF	301	416	0	0	0	0	0	1	0	0	0	0	0	0	0	0	0	0	9	9	0	0	0	0	1	0	0	9	203	1	0	0.11	0.03	0	0	0	0	normal
0	tcp	http	SF	216	3085	0	0	0	0	0	1	0	0	0	0	0	0	0	0	0	0	9	9	0	0	0	0	1	0	0	63	255	1	0	0.02	0.05	0	0	0.86	0.38	normal
0	tcp	http	SF	341	4291	0	0	0	0	0	1	0	0	0	0	0	0	0	0	0	0	17	17	0	0	0	0	1	0	0	56	255	1	0	0.02	0.01	0	0	0	0	normal
0	tcp	telnet	S0	0	0	0	0	0	0	0	0	0	0	0	0	0	0	0	0	0	0	7	7	1	1	0	0	1	0	0	49	29	0.59	0.04	0.02	0	0.96	0.93	0	0	neptune
2	tcp	smtp	SF	2140	332	0	0	0	0	0	1	0	0	0	0	0	0	0	0	0	0	1	1	0	0	0	0	1	0	0	157	101	0.57	0.04	0.01	0.02	0.01	0	0.01	0	normal
0	tcp	http	SF	319	274	0	0	0	0	0	1	0	0	0	0	0	0	0	0	0	0	26	26	0	0	0	0	1	0	0	27	255	1	0	0.04	0.02	0	0	0	0	normal
0	tcp	http	SF	292	2159	0	0	0	0	0	1	0	0	0	0	0	0	0	0	0	0	8	8	0	0	0	0	1	0	0	130	255	1	0	0.01	0.01	0	0	0	0	normal
0	tcp	http	SF	288	2055	0	0	0	0	0	1	0	0	0	0	0	0	0	0	0	0	17	35	0	0	0	0	1	0	0.06	255	255	1	0	0	0	0	0	0	0	normal
31	tcp	ftp	SF	58	189	0	0	0	0	1	0	0	0	0	0	0	0	0	0	0	0	1	1	0	0	0	0	1	0	0	148	26	0.18	0.02	0.01	0	0	0	0	0	normal
0	tcp	smtp	SF	2780	339	0	0	0	0	0	1	0	0	0	0	0	0	0	0	0	0	1	1	0	0	0	0	1	0	0	99	147	0.38	0.04	0.01	0.01	0	0	0	0	normal
5080	tcp	ftp	SF	1042	2279	0	0	0	3	0	1	0	0	0	0	0	0	0	0	0	1	1	1	0	0	0	0	1	0	0	255	22	0.09	0.02	0	0	0.13	0	0	0	warezclient
0	tcp	http	SF	222	2522	0	0	0	0	0	1	0	0	0	0	0	0	0	0	0	0	6	9	0	0	0	0	1	0	0.33	30	255	1	0	0.03	0.04	0	0	0	0	normal
0	tcp	http	SF	302	11440	0	0	0	0	0	1	0	0	0	0	0	0	0	0	0	0	12	23	0	0	0.08	0.09	1	0	0.17	23	255	1	0	0.04	0.01	0	0	0.04	0.01	normal
0	tcp	csnet_ns	REJ	0	0	0	0	0	0	0	0	0	0	0	0	0	0	0	0	0	0	258	9	0	0	1	1	0.03	0.07	0	255	9	0.04	0.07	0	0	0	0	1	1	neptune
0	tcp	http	SF	216	654	0	0	0	0	0	1	0	0	0	0	0	0	0	0	0	0	19	19	0	0	0	0	1	0	0	255	255	1	0	0	0	0	0	0	0	normal
0	udp	other	SF	516	4	0	0	0	0	0	0	0	0	0	0	0	0	0	0	0	0	195	195	0	0	0	0	1	0	0	195	195	1	0	1	0	0	0	0	0	normal
0	tcp	private	S0	0	0	0	0	0	0	0	0	0	0	0	0	0	0	0	0	0	0	146	17	1	1	0	0	0.12	0.06	0	255	7	0.03	0.08	0	0	1	1	0	0	neptune
0	tcp	http	SF	333	261	0	0	0	0	0	1	0	0	0	0	0	0	0	0	0	0	7	24	0	0	0	0	1	0	0.12	145	255	1	0	0.01	0.03	0	0.01	0	0	normal
4	tcp	private	RSTR	0	0	0	0	0	0	0	0	0	0	0	0	0	0	0	0	0	0	2	2	0	0	1	1	1	0	0	255	2	0.01	0.02	0.01	0	0	0	0.84	1	portsweep
0	tcp	http	SF	245	15255	0	0	0	0	0	1	0	0	0	0	0	0	0	0	0	0	1	91	0	0	0	0	1	0	0.14	7	255	1	0	0.14	0.04	0	0	0	0	normal
0	tcp	http	REJ	0	0	0	0	0	0	0	0	0	0	0	0	0	0	0	0	0	0	1	1	0	0	1	1	1	0	0	83	206	1	0	0.01	0.02	0	0	0.83	0.93	normal
0	udp	domain_u	SF	46	46	0	0	0	0	0	0	0	0	0	0	0	0	0	0	0	0	115	114	0	0	0	0	0.99	0.02	0	255	254	1	0.01	0.01	0	0	0	0	0	normal
0	tcp	private	S0	0	0	0	0	0	0	0	0	0	0	0	0	0	0	0	0	0	0	53	2	1	1	0	0	0.04	0.09	0	255	13	0.05	0.08	0	0	1	1	0	0	neptune
0	tcp	finger	RSTO	0	0	0	0	0	0	0	0	0	0	0	0	0	0	0	0	0	0	299	20	0	0	1	1	0.07	0.06	0	255	20	0.08	0.07	0	0	0	0	1	1	neptune
0	tcp	smtp	SF	1507	329	0	0	0	0	0	1	0	0	0	0	0	0	0	0	0	0	1	1	0	0	0	0	1	0	0	88	54	0.61	0.03	0.01	0	0	0	0	0	normal
0	icmp	eco_i	SF	18	0	0	0	0	0	0	0	0	0	0	0	0	0	0	0	0	0	1	1	0	0	0	0	1	0	0	2	66	1	0	1	0.26	0	0	0	0	ipsweep
0	tcp	http	SF	273	500	0	0	0	0	0	1	0	0	0	0	0	0	0	0	0	0	1	21	0	0	0	0	1	0	0.1	25	255	1	0	0.04	0.05	0.04	0.01	0	0	normal
0	icmp	ecr_i	SF	520	0	0	0	0	0	0	0	0	0	0	0	0	0	0	0	0	0	177	177	0	0	0	0	1	0	0	255	255	1	0	1	0	0	0	0	0	smurf
0	tcp	http	SF	301	4724	0	0	0	0	0	1	0	0	0	0	0	0	0	0	0	0	5	5	0	0	0	0	1	0	0	13	255	1	0	0.08	0.04	0	0	0	0	normal
0	tcp	private	S0	0	0	0	0	0	0	0	0	0	0	0	0	0	0	0	0	0	0	279	11	1	1	0	0	0.04	0.05	0	255	2	0.01	0.08	0	0	1	1	0	0	neptune
0	tcp	kshell	S0	0	0	0	0	0	0	0	0	0	0	0	0	0	0	0	0	0	0	136	4	1	1	0	0	0.03	0.06	0	255	4	0.02	0.06	0	0	1	1	0	0	neptune
0	tcp	telnet	S0	0	0	0	0	0	0	0	0	0	0	0	0	0	0	0	0	0	0	297	10	1	1	0	0	0.03	0.05	0	255	2	0.01	0.09	0	0	1	1	0	0	neptune
0	tcp	finger	S0	0	0	0	0	0	0	0	0	0	0	0	0	0	0	0	0	0	0	276	19	1	1	0	0	0.07	0.06	0	255	19	0.07	0.07	0	0	1	1	0	0	neptune
0	tcp	private	S0	0	0	0	0	0	0	0	0	0	0	0	0	0	0	0	0	0	0	116	3	1	1	0	0	0.03	0.06	0	255	4	0.02	0.08	0	0	1	1	0	0	neptune
0	tcp	http	SF	225	2239	0	0	0	0	0	1	0	0	0	0	0	0	0	0	0	0	6	7	0	0	0	0.14	1	0	0.29	255	241	0.95	0.01	0	0	0	0	0	0	normal
0	udp	domain_u	SF	44	44	0	0	0	0	0	0	0	0	0	0	0	0	0	0	0	0	114	114	0	0	0	0	1	0	0	255	203	0.8	0.01	0.01	0	0	0	0	0	normal
0	icmp	ecr_i	SF	1032	0	0	0	0	0	0	0	0	0	0	0	0	0	0	0	0	0	511	511	0	0	0	0	1	0	0	255	205	0.8	0.02	0.8	0	0	0	0.14	0	smurf
0	tcp	private	REJ	0	0	0	0	0	0	0	0	0	0	0	0	0	0	0	0	0	0	107	15	0	0	1	1	0.14	0.07	0	255	12	0.05	0.07	0	0	0	0	1	1	neptune
9431	tcp	IRC	RSTR	843	9547	0	0	0	0	0	1	0	0	0	0	0	0	0	0	0	0	2	1	0	0	0.5	1	0.5	1	0	145	23	0.16	0.01	0.01	0	0	0	0.12	0.74	normal
0	tcp	ftp_data	SF	15377	0	0	0	0	0	0	1	0	0	0	0	0	0	0	0	0	0	4	10	0	0	0	0	1	0	0.2	126	44	0.23	0.03	0.23	0.05	0	0	0	0	normal
0	udp	domain_u	SF	33	0	0	0	0	0	0	0	0	0	0	0	0	0	0	0	0	0	1	3	0	0	0	0	1	0	0.67	247	38	0.15	0.02	0.15	0.05	0	0	0	0	normal
0	tcp	http	SF	167	12937	0	0	0	0	0	1	0	0	0	0	0	0	0	0	0	0	9	11	0	0	0	0	1	0	0.18	9	255	1	0	0.11	0.04	0	0	0	0.01	normal
0	tcp	http	SF	242	3322	0	0	0	0	0	1	0	0	0	0	0	0	0	0	0	0	1	2	0	0	0	0	1	0	1	22	22	1	0	0.05	0	0	0	0	0	normal
0	tcp	private	S0	0	0	0	0	0	0	0	0	0	0	0	0	0	0	0	0	0	0	170	4	1	1	0	0	0.02	0.06	0	255	19	0.07	0.09	0	0	1	1	0	0	neptune
0	udp	domain_u	SF	45	106	0	0	0	0	0	0	0	0	0	0	0	0	0	0	0	0	205	207	0	0	0	0	1	0.01	0.01	255	255	1	0	0	0	0	0	0	0	normal
0	tcp	netstat	REJ	0	0	0	0	0	0	0	0	0	0	0	0	0	0	0	0	0	0	107	5	0	0	1	1	0.05	0.07	0	255	5	0.02	0.07	0	0	0	0	1	1	neptune
0	tcp	http	SF	221	2174	0	0	0	0	0	1	0	0	0	0	0	0	0	0	0	0	10	10	0	0	0	0	1	0	0	61	255	1	0	0.02	0.03	0	0	0	0	normal
0	tcp	http	SF	210	2942	0	0	0	0	0	1	0	0	0	0	0	0	0	0	0	0	39	39	0	0	0	0	1	0	0	255	255	1	0	0	0	0	0	0	0	normal
0	udp	domain_u	SF	46	143	0	0	0	0	0	0	0	0	0	0	0	0	0	0	0	0	74	154	0	0	0	0	1	0	0.01	255	254	1	0.01	0	0	0	0	0	0	normal
0	udp	domain_u	SF	45	73	0	0	0	0	0	0	0	0	0	0	0	0	0	0	0	0	235	235	0	0	0	0	1	0.01	0.01	255	255	1	0	0	0	0	0	0	0	normal
0	icmp	ecr_i	SF	520	0	0	0	0	0	0	0	0	0	0	0	0	0	0	0	0	0	181	181	0	0	0	0	1	0	0	255	255	1	0	1	0	0	0	0	0	smurf
0	tcp	nnsp	S0	0	0	0	0	0	0	0	0	0	0	0	0	0	0	0	0	0	0	103	9	1	1	0	0	0.09	0.07	0	211	9	0.04	0.07	0	0	1	1	0	0	neptune
0	tcp	smtp	SF	1917	388	0	0	0	0	0	1	0	0	0	0	0	0	0	0	0	0	1	1	0	0	0	0	1	0	0	255	76	0.3	0.34	0	0	0.34	0	0	0	normal
0	udp	domain_u	SF	44	130	0	0	0	0	0	0	0	0	0	0	0	0	0	0	0	0	67	145	0	0	0	0	1	0	0.01	255	195	0.76	0.02	0	0	0	0	0	0	normal
0	icmp	ecr_i	SF	1032	0	0	0	0	0	0	0	0	0	0	0	0	0	0	0	0	0	305	305	0	0	0	0	1	0	0	147	53	0.36	0.05	0.36	0	0.01	0	0.43	0	smurf
0	tcp	http	SF	218	10179	0	0	0	0	0	1	0	0	0	0	0	0	0	0	0	0	30	32	0	0	0	0	1	0	0.06	63	255	1	0	0.02	0.05	0	0	0	0	normal
0	udp	domain_u	SF	41	130	0	0	0	0	0	0	0	0	0	0	0	0	0	0	0	0	67	148	0	0	0	0	1	0	0.01	255	235	0.92	0.01	0	0	0	0	0	0	normal
0	tcp	finger	S0	0	0	0	0	0	0	0	0	0	0	0	0	0	0	0	0	0	0	292	12	1	1	0	0	0.04	0.05	0	255	12	0.05	0.05	0	0	1	1	0	0	neptune
0	tcp	csnet_ns	REJ	0	0	0	0	0	0	0	0	0	0	0	0	0	0	0	0	0	0	195	3	0	0	1	1	0.02	0.08	0	255	3	0.01	0.08	0	0	0	0	1	1	neptune
0	tcp	smtp	SF	1182	336	0	0	0	0	0	1	0	0	0	0	0	0	0	0	0	0	1	1	0	0	0	0	1	0	0	84	191	0.94	0.02	0.01	0.01	0	0	0	0	normal
0	tcp	http	REJ	0	0	0	0	0	0	0	0	0	0	0	0	0	0	0	0	0	0	21	21	0	0	0.81	0.81	1	0	0	24	177	1	0	0.04	0.21	0	0	0.83	0.98	normal
0	tcp	uucp	S0	0	0	0	0	0	0	0	0	0	0	0	0	0	0	0	0	0	0	134	4	1	1	0	0	0.03	0.06	0	255	4	0.02	0.07	0	0	1	1	0	0	neptune
0	tcp	http	SF	223	1630	0	0	0	0	0	1	0	0	0	0	0	0	0	0	0	0	10	11	0	0	0	0	1	0	0.18	53	255	1	0	0.02	0.03	0	0	0	0	normal
0	tcp	ftp_data	SF	71	0	0	0	0	0	0	0	0	0	0	0	0	0	0	0	0	0	1	1	0	0	0	0	1	0	0	255	17	0.07	0.01	0.07	0	0.78	0	0	0	normal
0	tcp	http	SF	208	757	0	0	0	0	0	1	0	0	0	0	0	0	0	0	0	0	2	9	0	0	0	0	1	0	0.22	150	255	1	0	0.01	0.02	0	0	0	0	normal
5	tcp	smtp	SF	2540	323	0	0	0	0	0	1	0	0	0	0	0	0	0	0	0	0	1	1	0	0	0	0	1	0	0	255	124	0.49	0.02	0	0	0	0	0	0	normal
0	udp	domain_u	SF	46	86	0	0	0	0	0	0	0	0	0	0	0	0	0	0	0	0	193	193	0	0	0	0	1	0	0	255	255	1	0	0.01	0	0	0	0	0	normal
0	tcp	private	S0	0	0	0	0	0	0	0	0	0	0	0	0	0	0	0	0	0	0	215	3	1	1	0	0	0.01	0.06	0	255	3	0.01	0.05	0	0	1	1	0	0	neptune
0	udp	private	SF	28	0	0	3	0	0	0	0	0	0	0	0	0	0	0	0	0	0	67	66	0.01	0	0	0	0.99	0.03	0	255	66	0.26	0.01	0.26	0	0	0	0	0	teardrop
0	tcp	http	SF	228	1590	0	0	0	0	0	1	0	0	0	0	0	0	0	0	0	0	4	4	0	0	0	0	1	0	0	255	255	1	0	0	0	0	0	0	0	normal
0	tcp	http	SF	307	2769	0	0	0	0	0	1	0	0	0	0	0	0	0	0	0	0	2	10	0	0	0	0	1	0	0.2	5	141	1	0	0.2	0.1	0	0	0	0	normal
0	tcp	http	SF	206	5524	0	0	0	0	0	1	0	0	0	0	0	0	0	0	0	0	11	11	0	0	0	0	1	0	0	71	255	1	0	0.01	0.04	0	0	0	0	normal
0	tcp	ftp_data	S0	0	0	0	0	0	0	0	0	0	0	0	0	0	0	0	0	0	0	33	12	0.97	1	0.03	0	0.36	0.09	0	255	5	0.02	0.06	0.01	0	1	1	0	0	neptune
0	tcp	http	SF	296	1415	0	0	0	0	0	1	0	0	0	0	0	0	0	0	0	0	8	8	0	0	0	0	1	0	0	255	255	1	0	0.01	0	0	0	0	0	normal
0	tcp	uucp	S0	0	0	0	0	0	0	0	0	0	0	0	0	0	0	0	0	0	0	15	5	1	1	0	0	0.33	0.2	0	255	5	0.02	0.08	0	0	1	1	0	0	neptune
0	tcp	http	SF	200	14210	0	0	0	0	0	1	0	0	0	0	0	0	0	0	0	0	7	7	0	0	0	0	1	0	0	52	255	1	0	0.02	0.04	0	0	0	0	normal
0	tcp	systat	S0	0	0	0	0	0	0	0	0	0	0	0	0	0	0	0	0	0	0	200	8	1	1	0	0	0.04	0.06	0	255	15	0.06	0.05	0	0	1	1	0	0	neptune
0	tcp	http	SF	241	2113	0	0	0	0	0	1	0	0	0	0	0	0	0	0	0	0	8	9	0	0	0	0	1	0	0.22	255	255	1	0	0	0	0	0	0	0	normal
0	tcp	vmnet	REJ	0	0	0	0	0	0	0	0	0	0	0	0	0	0	0	0	0	0	246	1	0	0	1	1	0	0.07	0	255	1	0	0.08	0	0	0	0	1	1	neptune
0	tcp	http	SF	218	36749	0	0	0	0	0	1	0	0	0	0	0	0	0	0	0	0	5	6	0	0	0	0	1	0	0.33	61	255	1	0	0.02	0.04	0	0	0	0	normal
0	udp	domain_u	SF	44	129	0	0	0	0	0	0	0	0	0	0	0	0	0	0	0	0	79	159	0	0	0	0	1	0	0.01	255	254	1	0.01	0	0	0	0	0	0	normal
0	tcp	ftp_data	SF	151	0	0	0	0	0	0	0	0	0	0	0	0	0	0	0	0	0	1	1	0	0	0	0	1	0	0	11	77	0.82	0.18	0.82	0.03	0	0	0	0	normal
0	tcp	http	SF	337	578	0	0	0	0	0	1	0	0	0	0	0	0	0	0	0	0	7	7	0	0	0	0	1	0	0	65	255	1	0	0.02	0.05	0	0	0	0	normal
0	udp	other	SF	516	4	0	0	0	0	0	0	0	0	0	0	0	0	0	0	0	0	270	270	0	0	0	0	1	0	0	255	255	1	0	1	0	0	0	0	0	normal
0	tcp	http	SF	246	1718	0	0	0	0	0	1	0	0	0	0	0	0	0	0	0	0	4	4	0	0	0	0	1	0	0	255	255	1	0	0	0	0.01	0.01	0	0	normal
0	tcp	nnsp	S0	0	0	0	0	0	0	0	0	0	0	0	0	0	0	0	0	0	0	147	7	1	1	0	0	0.05	0.05	0	255	3	0.01	0.07	0	0	1	1	0	0	neptune
0	tcp	ftp	S0	0	0	0	0	0	0	0	0	0	0	0	0	0	0	0	0	0	0	278	17	1	1	0	0	0.06	0.05	0	255	5	0.02	0.09	0	0	1	1	0	0	neptune
0	tcp	http	SF	228	1728	0	0	0	0	0	1	0	0	0	0	0	0	0	0	0	0	1	25	0	0	0	0	1	0	0.24	255	255	1	0	0	0	0	0	0	0	normal
0	tcp	ftp_data	SF	20658	0	0	0	0	0	0	0	0	0	0	0	0	0	0	0	0	0	1	1	0	0	0	0	1	0	0	140	39	0.28	0.04	0.28	0	0	0	0	0	normal
0	udp	domain_u	SF	44	132	0	0	0	0	0	0	0	0	0	0	0	0	0	0	0	0	241	317	0	0	0	0	1	0.01	0.01	255	247	0.97	0.01	0	0	0	0	0	0	normal
37749	tcp	private	RSTR	1	0	0	0	0	0	0	0	0	0	0	0	0	0	0	0	0	0	2	2	0	0	1	1	1	0	0	255	2	0.01	0.5	1	0	0	0	1	1	portsweep
0	tcp	ftp_data	SF	3676	0	0	0	0	0	0	1	0	0	0	0	0	0	0	0	0	0	8	8	0	0	0	0	1	0	0	174	121	0.62	0.02	0.62	0.02	0	0.01	0	0	normal
0	tcp	http	SF	301	10063	0	0	0	0	0	1	0	0	0	0	0	0	0	0	0	0	9	10	0	0	0	0	1	0	0.2	255	255	1	0	0	0	0	0	0	0	normal
[truncated: 123,974 more rows]
